# Supplementary material for: Relative abundance of ‘Candidatus Tenderia electrophaga’ is linked to cathodic current in an aerobic biocathode community
Source: Microb Biotechnol. 2017 Jul 11;11(1):98–111. doi: 10.1111/1751-7915.12757 (PMC5743799; doi:10.1111/1751-7915.12757)
Supplement: Supplementary file 9 [file MBT2-11-98-s009.xlsx]

## Sheet: raybinsummary.csv
Table S3. Bin genome ID numbers associated with each assembly and clustering method for each bioelectrochemical system (BES) based on both read assembly for individual reactors and pooled read assembly. Bin characteristics (i.e. GC content, genome size, # of contigs) are given for each bin genome as well as coverage depth, CheckM metrics and AMPHORA2 metrics. Also given is the number of contigs f…
metabat 1 uses sensitive setting
metabat 1b uses sensitive setting with correlation
metabat 2 uses very sensitive setting
metabat 3 uses super specific setting
			Bin characteristics			Average coverage depth in cluster per sample							Checkm metrics			AMPHORA2 metrics			Contigs matching via mummer to strain
Bin Id	assembly method	Clustering method	GC	Genome size (Mbp)	#contig	CH1031813	CH2021213	CH2031813	CH3040813	CH4040813	CH4021213	CH4032113	% Complete	Contamination (%)	Strain heterogeneity (%)	housekeeping genes found in bins	orders matches found in	maximum in single order	Strain 1 "Ca. Tenderia electrophaga"	Strain 2 Labrenzia sp. CP4	Strain 3 Marinobacter sp. CP1	Strain 4 CP2c - Alcanivorax sp.	Strain 5 CP2a- Muricauda sp.	Strain 6 Anderseniella sp.	Strain 7 ND6WE1B - Hyphomonas sp.	Strain 8 CP2b - Flavobacteriaceae
s1r01	ray	maxbin v1	56.37	3.59133	75	269.21	-	-	-	-	-	-	56.9	0.45	0	12	3	10	13	0	61	0	0	0	0	0
s1r02	ray	maxbin v1	59.67	3.28226	44	246.98	-	-	-	-	-	-	77.59	3.45	100	4	3	2	43	0	0	0	0	0	0	0
s1r03	ray	maxbin v1	57.1	5.9529	41	113.21	-	-	-	-	-	-	100	48.62	31	7	2	1	2	0	2	4	1	0	0	0
s1r04	ray	maxbin v1	58.36	7.46056	824	50.15	-	-	-	-	-	-	100	38.46	14.09	45	6	14	1	376	1	103	2	1	0	2
s1r05	ray	maxbin v1	65.03	2.41387	1114	44	-	-	-	-	-	-	56.21	6.9	100	11	4	4	0	1	5	941	0	1	0	0
s1r06	ray	maxbin v1	62.45	2.58883	922	34.25	-	-	-	-	-	-	72.41	4.31	100	14	3	7	0	3	0	32	0	0	0	0
s1r07	ray	maxbin v1	62.39	2.58215	1622	27.06	-	-	-	-	-	-	63.77	35.09	17.19	33	4	18	0	6	0	2	0	7	1	0
s2r01	ray	maxbin v1	59.13	3.25354	56	-	387.45	-	-	-	-	-	82.62	5.61	63.64	23	3	15	53	1	1	0	0	1	1	0
s2r02	ray	maxbin v1	57.35	3.57222	56	-	196.62	-	-	-	-	-	68.64	9.59	57.69	27	1	27	2	0	50	0	0	0	0	0
s2r03	ray	maxbin v1	54.75	2.29937	91	-	106.37	-	-	-	-	-	27.59	10.34	100	11	1	11	0	1	35	0	0	0	0	0
s2r04	ray	maxbin v1	58.26	2.0051	385	-	90.1	-	-	-	-	-	29.31	0	0	4	1	4	0	0	316	2	0	0	0	0
s2r05	ray	maxbin v1	58.98	5.70659	257	-	83	-	-	-	-	-	86.21	15.99	42.42	36	3	31	0	223	22	0	0	0	2	0
s2r06	ray	maxbin v1	60.97	3.34145	176	-	67.63	-	-	-	-	-	96.09	1.88	80	27	1	25	0	0	0	0	0	0	0	0
s2r07	ray	maxbin v1	60.92	4.66546	1028	-	50.25	-	-	-	-	-	91.38	36.1	18.18	47	4	31	0	20	5	0	0	0	3	0
s2r08	ray	maxbin v1	64.19	3.22954	546	-	47.7	-	-	-	-	-	91.79	6.65	47.37	28	3	20	0	0	0	0	0	0	0	0
s3r01	ray	maxbin v1	59.18	2.64739	54	-	-	192.44	-	-	-	-	68.23	3.28	33.33	23	3	15	50	0	0	0	0	0	0	0
s3r02	ray	maxbin v1	56.64	4.26395	64	-	-	151.74	-	-	-	-	85.38	2.17	0	30	1	30	1	1	62	0	0	1	1	0
s3r03	ray	maxbin v1	59.42	0.555317	5	-	-	134.05	-	-	-	-	27.59	5.17	100	4	1	1	5	0	0	0	0	0	0	0
s3r04	ray	maxbin v1	58.69	7.06699	1513	-	-	42.07	-	-	-	-	92.17	7.06	28.95	38	3	34	0	815	1	10	1	118	1	0
s3r05	ray	maxbin v1	65.61	2.21385	1510	-	-	26.85	-	-	-	-	42.84	13.51	14.29	25	6	7	0	6	0	0	0	921	1	0
s4r01	ray	maxbin v1	59.21	3.79589	68	-	-	-	303.08	-	-	-	94.1	11.32	82.46	14	3	3	65	2	1	0	0	2	1	0
s4r02	ray	maxbin v1	57.06	4.29766	74	-	-	-	76.44	-	-	-	98.7	1.52	25	31	2	18	0	2	0	0	0	1	1	0
s4r03	ray	maxbin v1	59.08	6.86888	3030	-	-	-	32.37	-	-	-	87.07	35.28	18.07	60	6	31	0	1971	61	3	0	3	1	0
s4r04	ray	maxbin v1	67.94	1.4031	805	-	-	-	29.68	-	-	-	44.75	5.98	58.33	21	2	14	0	1	0	0	0	0	0	0
s5r01	ray	maxbin v1	59.17	3.14563	45	-	-	-	-	310.12	-	-	77.54	1.36	50	31	3	20	44	0	0	0	0	0	0	0
s5r02	ray	maxbin v1	57.21	4.58129	29	-	-	-	-	136.38	-	-	98.26	7.39	28	33	2	27	2	1	0	0	0	0	0	0
s5r03	ray	maxbin v1	59.13	5.76846	283	-	-	-	-	60.38	-	-	98.28	10.11	18.52	39	3	32	0	233	6	3	0	0	0	0
s5r04	ray	maxbin v1	57.63	2.86876	1033	-	-	-	-	58.75	-	-	77.59	21.69	32.5	47	3	32	1	1	826	38	0	2	0	0
s5r05	ray	maxbin v1	61.23	3.16347	650	-	-	-	-	44.36	-	-	91.76	5.01	52.94	28	2	25	0	1	0	13	0	0	1	0
s5r06	ray	maxbin v1	53.3	3.74048	1189	-	-	-	-	38.38	-	-	80.11	9.92	57.78	31	5	20	0	0	49	57	0	0	0	0
s5r07	ray	maxbin v1	66.71	4.33382	2030	-	-	-	-	34.13	-	-	87.77	55.18	3.39	41	6	23	0	0	1	977	0	0	0	0
s6r01	ray	maxbin v1	59.25	3.85676	41	-	-	-	-	-	513.09	-	100	16.74	14	51	4	19	38	0	3	0	0	0	0	0
s6r02	ray	maxbin v1	56.58	3.98156	161	-	-	-	-	-	185.16	-	59.4	16.28	97.47	13	1	13	2	0	98	0	0	0	0	0
s6r03	ray	maxbin v1	58.08	3.98156	316	-	-	-	-	-	185.16	-	31.03	12.41	100	8	1	8	0	0	217	1	0	0	0	0
s6r04	ray	maxbin v1	63.61	3.76749	130	-	-	-	-	-	113.88	-	96.27	1.74	85.71	31	3	24	0	0	1	0	0	0	0	0
s6r05	ray	maxbin v1	58.45	0.406628	48	-	-	-	-	-	92.57	-	8.33	4.17	100	2	1	2	0	1	40	0	0	0	0	0
s6r06	ray	maxbin v1	51.53	0.240816	7	-	-	-	-	-	89.35	-	0	0	0	0	0	0	1	0	1	0	0	1	0	0
s6r07	ray	maxbin v1	60.93	3.40763	178	-	-	-	-	-	75.74	-	97.61	1.3	66.67	31	1	26	0	0	0	0	0	0	0	0
s6r08	ray	maxbin v1	58.59	6.33285	655	-	-	-	-	-	56.82	-	87.27	27.09	47.64	40	3	32	0	582	7	5	0	0	6	0
s6r09	ray	maxbin v1	62.98	3.19535	803	-	-	-	-	-	47.02	-	84.28	21.29	7.76	33	2	27	0	75	1	298	0	0	13	0
s6r10	ray	maxbin v1	56.1	2.99905	155	-	-	-	-	-	29.79	-	66.74	7.48	4.17	41	7	14	0	10	2	73	0	1	0	0
s7r01	ray	maxbin v1	56.84	4.90615	75	-	-	-	-	-	-	236.33	100	1.73	75	33	1	33	6	0	67	0	0	0	0	0
s7r02	ray	maxbin v1	57.24	3.45778	37	-	-	-	-	-	-	157.66	65.87	2.68	0	22	1	21	9	1	1	2	0	0	1	0
s7r03	ray	maxbin v1	58.63	5.37028	67	-	-	-	-	-	-	105.82	86.98	59.06	30.59	40	4	13	53	0	0	2	0	2	0	0
s7r04	ray	maxbin v1	53.98	3.85101	134	-	-	-	-	-	-	74.22	93.42	13.79	95.45	26	4	7	0	9	1	25	1	6	0	0
s7r05	ray	maxbin v1	63.73	3.60746	229	-	-	-	-	-	-	73.5	95.17	1.99	20	30	2	24	1	0	0	1	0	3	0	0
s7r06	ray	maxbin v1	62.28	2.92462	303	-	-	-	-	-	-	50.27	68.97	2.59	0	12	1	10	0	4	0	17	0	1	0	0
s7r07	ray	maxbin v1	64.7	2.77335	1006	-	-	-	-	-	-	48.02	78.79	10.35	85.11	16	1	16	1	3	2	750	0	1	0	0
s7r08	ray	maxbin v1	58.92	6.08292	2285	-	-	-	-	-	-	33.41	83.93	6.71	44.12	35	3	29	0	1891	3	64	2	98	0	2
s7r09	ray	maxbin v1	67.27	3.01687	1595	-	-	-	-	-	-	31.23	66.5	9.3	42.42	29	6	8	0	11	0	100	0	1432	0	0
k61mbatsc01	ray	metabat 1b	59.1	3.71	72	241.49	375.01	182.74	299.27	287.75	489.85	117.02	92.26	8.54	77.14	26	3	21	72	0	0	0	0	0	0	0
k61mbatsc02	ray	metabat 1b	57.1	3.23	66	94.12	17.64	127.03	72.86	131.24	26.59	153.51	80.65	2.39	14.29	27	1	27	0	0	0	0	0	0	0	0
k61mbatsc03	ray	metabat 1b	57.5	3.93	137	178.98	72.11	104.66	7.81	21.5	88.63	162.01	79.31	23.28	100	17	1	17	0	0	127	0	0	0	0	0
k61mbatsc04	ray	metabat 1b	54.9	1.28	48	255.09	10.92	149.09	1.86	6.06	15.41	232.57	0	0	0	0	0	0	0	0	48	0	0	0	0	0
k61mbatsc05	ray	metabat 1b	58.6	0.99	57	65.64	12.18	87.74	50.76	91.3	18.13	105.46	13.79	5.17	100	6	0	0	0	5	0	0	0	0	0	0
k61mbatsc06	ray	metabat 1b	58.5	0.95	32	125.07	35.52	73.16	4.08	11.81	46.94	112.59	4.17	4.17	100	2	1	2	0	0	27	0	0	0	0	0
k61mbatsc07	ray	metabat 1b	64.2	3.64	25	32.56	1.46	11.78	13.6	27.07	2.08	36.75	98.89	8.33	97.62	33	1	33	0	0	0	16	0	0	0	0
k61mbatsc08	ray	metabat 1b	52.3	0.37	11	1.24	189.02	0.78	15.08	29.01	155.51	1.18	0	0	0	0	0	0	0	0	0	0	0	0	0	0
k61mbatsc09	ray	metabat 1b	59	5.43	27	51.38	80.02	43.32	32.77	59.06	51.35	32.3	86.6	1.32	87.5	30	1	30	0	27	0	0	0	0	0	0
k61mbatsc10	ray	metabat 1b	57.1	5.03	544	10.21	137.12	6.09	11.67	27.08	151.56	9.33	45.17	14.66	100	15	1	15	0	31	379	0	0	0	0	0
k61mbatsc11	ray	metabat 1b	60.8	3.41	22	19.51	57.8	11.72	21.83	38.69	64.48	6.13	85.22	10.87	96.97	32	1	32	0	0	0	0	0	0	14	0
k61mbatsc12	ray	metabat 1b	63.4	2.71	32	20.1	46.54	20.53	3.87	9.87	112.51	75.42	66.83	1.34	83.33	10	1	8	0	0	0	0	0	0	0	0
k61mbatsc13	ray	metabat 1b	60	0.94	356	5.61	40.22	3.35	3.05	6.92	68.09	5.23	12.18	0	0	3	1	3	0	4	76	0	0	0	2	0
k61mbatsc14	ray	metabat 1b	54.2	3.57	89	3.22	0.02	16.36	8.02	36.56	0.02	74.05	97.34	10.86	45	34	4	24	0	0	0	0	0	0	0	0
k61mbatsc15	ray	metabat 1b	52.7	0.26	22	1.46	81.49	0.93	2.52	4.53	197.76	1.36	0	0	0	1	1	1	0	0	0	0	0	0	0	0
k61mbatsc16	ray	metabat 1b	56.8	0.71	68	2.68	87.81	1.64	5.67	14.26	159.89	2.5	1.72	0	0	0	0	0	0	0	54	0	0	0	0	0
k61mbatsc17	ray	metabat 1b	65.1	3.38	75	16.5	13.03	6.34	0.93	1.62	21.33	22.64	95.78	8.2	88.1	32	1	32	0	0	0	74	0	0	0	0
k61mbatsc18	ray	metabat 1b	64.1	1.01	10	10.52	25.06	10.72	2.08	5.27	57.81	38.71	4.17	4.17	100	5	1	1	0	0	0	0	0	0	0	0
k61mbatsc19	ray	metabat 1b	58.9	0.5	6	34.73	9.87	26.56	0.51	1.27	3.79	22.35	0	0	0	0	0	0	0	0	0	0	0	0	0	0
k61mbatsc20	ray	metabat 1b	61.7	3.31	67	0.17	59.17	0.13	2.8	4.65	52.97	0.17	96.12	2.43	7.69	33	3	31	0	0	8	0	0	0	43	0
k61mbatsc21	ray	metabat 1b	63.6	3.53	90	24.58	4.54	21.08	12.49	16.63	5.15	13.92	90.46	6.09	94.74	24	1	24	0	0	0	0	0	0	0	0
k61mbatsc22	ray	metabat 1b	61.4	2.75	49	34.46	0.01	9.47	0.02	0.02	0.02	50.74	77.31	0.18	0	30	1	28	0	0	0	0	0	0	0	0
k61mbatsc23	ray	metabat 1b	63.4	0.43	15	29.76	0.01	8.31	0.01	0.01	0.01	43.97	8.33	0	0	2	1	2	0	0	0	0	0	0	0	0
k61mbatsc24	ray	metabat 1b	67.5	3.16	712	0.65	3.04	6.06	24.38	33.52	0.22	4.31	82.18	4.24	12.5	33	6	25	0	4	7	6	0	0	7	0
k61mbatsc25	ray	metabat 1b	64.6	4.25	124	0.01	0	0.02	0	0.01	0	0.02	95.76	0.12	50	30	1	30	0	0	0	0	0	0	11	0
k61mbatsc26	ray	metabat 1b	67.1	4.39	402	8.69	0.01	23.81	0.01	0.01	0.01	29.6	90.88	3.91	91.67	33	5	16	0	0	0	0	0	398	0	0
k61mbatsc27	ray	metabat 1b	64.6	4.29	800	3.15	10.27	3.99	7.41	8.94	9.77	4.93	85.52	10.18	73.91	31	1	29	0	55	0	0	0	0	0	0
k61mbatsc28	ray	metabat 1b	60.1	0.53	158	2.11	0.04	23.06	0.3	4.9	0.03	7.95	2.51	0	0	3	1	3	0	2	0	0	0	0	0	0
k61mbatsc29	ray	metabat 1b	42.4	3.1	269	12.92	2.18	3.62	0.39	1.55	0.75	13.66	73.01	1.86	50	16	1	16	0	0	0	0	267	0	0	1
k61mbatsc30	ray	metabat 1b	44.2	1	114	12.95	2.15	3.62	0.41	1.52	0.75	13.68	21.85	0	0	15	1	15	0	0	0	0	113	0	0	0
k61mbatsc31	ray	metabat 1b	56.6	2.33	759	0.83	0.16	2.48	1.71	4.56	0.16	9.03	62.16	1.87	66.67	14	3	10	0	0	0	0	0	0	5	0
k61mbatsc32	ray	metabat 1b	58.1	2.58	787	0.6	2.4	0.99	2.01	6.13	2.2	1.85	68.56	3.49	56.25	17	1	17	0	0	0	0	0	0	195	0
k61mbatsc02m	ray	metabat 1b	57.5	4.22	123	87.42	16.36	117.78	67.66	121.84	24.6	142.2	95.22	9.13	60.71				0	0	0	0	0	0	0	0
k61mbatsc03m	ray	metabat 1b	57.1	6.17	217	186.55	53.74	109.08	6	16.79	66.97	169.11	84.48	35.34	100				0	0	187	0	0	0	0	0
k61mbatsc10m	ray	metabat 1b	57.5	6.69	968	8.76	118.2	5.23	9.82	22.87	140.7	8.03	55.28	20.17	73.33				0	0	455	0	0	0	0	0
k61mbatsc22m	ray	metabat 1b	61.7	3.18	64	33.83	0.01	9.31	0.02	0.02	0.02	49.83	89.85	5.44	95.45				0	0	0	0	0	0	0	0
k61mbatsc29m	ray	metabat 1b	42.8	4.1	383	12.93	2.17	3.62	0.39	1.54	0.75	13.66	93.66	3.06	56.25				0	0	0	0	267	0	0	1
k61mbatse01	ray	metabat 1	59.7	3.4	59	238.92	371.85	180.18	296.28	286.63	481.58	115.58	72.41	1.72	100	9	3	4	59	0	0	0	0	0	0	0
k61mbatse02	ray	metabat 1	57	3.11	15	96.73	18.14	130.55	74.86	134.89	27.35	157.76	80.43	0.87	0	27	1	27	0	0	0	0	0	0	0	0
k61mbatse03	ray	metabat 1	57.5	3.92	135	179.44	72.22	104.92	7.82	21.54	88.79	162.42	79.31	23.28	100	17	1	17	0	0	126	0	0	0	0	0
k61mbatse04	ray	metabat 1	55.2	1.2	39	252.61	11.61	147.71	1.98	6.47	16.33	230.27	0	0	0	0	0	0	0	0	39	0	0	0	0	0
k61mbatse05	ray	metabat 1	58.1	0.64	3	82.04	15.3	109.58	63.31	113.81	22.8	131.47	12.07	0	0	4	0	0	0	0	0	0	0	0	0	0
k61mbatse06	ray	metabat 1	58.5	0.95	32	125.07	35.52	73.16	4.08	11.81	46.94	112.59	4.17	4.17	100	1	1	1	0	0	27	0	0	0	0	0
k61mbatse07	ray	metabat 1	64.4	3.51	12	32.55	1.39	11.8	13.67	27.22	1.94	36.7	84.48	13.79	100	16	1	15	0	0	0	12	0	0	0	0
k61mbatse08	ray	metabat 1	52.1	0.34	6	1.33	195.62	0.84	15.53	29.74	160.63	1.27	0	0	0	0	0	0	0	0	0	0	0	0	0	0
k61mbatse09	ray	metabat 1	59	5.33	22	51.28	79.7	43.25	32.69	58.95	51.15	32.25	86.6	1.32	87.5	30	1	30	0	22	0	0	0	0	0	0
k61mbatse10	ray	metabat 1	57.2	4.77	444	10.63	142.68	6.34	12.18	28.21	158.66	9.72	43.45	14.66	100	15	1	15	0	0	370	0	0	0	0	0
k61mbatse11	ray	metabat 1	60.8	3.4	17	19.56	57.93	11.75	21.88	38.78	64.64	6.14	85.22	10.65	100	32	1	32	0	0	0	0	0	0	0	0
k61mbatse12	ray	metabat 1	63.4	2.69	31	20.1	46.55	20.54	3.87	9.88	112.53	75.45	41.38	0	0	4	1	2	0	0	0	0	0	0	0	0
k61mbatse13	ray	metabat 1	57.9	0.21	31	15.01	93.95	8.96	6.63	16.68	156.05	14.04	0	0	0	0	0	0	0	0	31	0	0	0	0	0
k61mbatse14	ray	metabat 1	54.1	3.36	21	3.3	0.01	16.84	8.24	37.62	0.01	76.31	95.93	8.66	64.29	31	1	23	0	0	0	0	0	0	0	0
k61mbatse15	ray	metabat 1	51.9	0.23	10	1.61	88.84	1.02	2.65	4.87	215.79	1.49	0	0	0	1	1	1	0	0	0	0	0	0	0	0
k61mbatse16	ray	metabat 1	57.2	0.61	41	2.03	90.58	1.27	5.8	14.17	157.57	1.88	0	0	0	0	0	0	0	0	35	0	0	0	0	0
k61mbatse17	ray	metabat 1	65.3	3.3	67	16.36	12.93	6.29	0.93	1.62	21.08	22.42	94.94	8.18	87.8	20	1	20	0	0	0	66	0	0	0	0
k61mbatse18	ray	metabat 1	64	1	9	10.46	24.93	10.67	2.06	5.23	57.58	38.53	4.17	4.17	100	5	1	1	0	0	0	0	0	0	0	0
k61mbatse19	ray	metabat 1	58.9	0.5	5	34.72	9.86	26.56	0.51	1.27	3.78	22.34	0	0	0	0	0	0	0	0	0	0	0	0	0	0
k61mbatse20	ray	metabat 1	61.8	3.27	47	0.04	59.24	0.04	2.78	4.57	52.94	0.05	96.12	0.81	25	31	1	31	0	0	0	0	0	0	43	0
k61mbatse21	ray	metabat 1	63.7	3.5	84	24.56	4.53	21.06	12.49	16.62	5.14	13.91	87.85	6.09	94.74	20	1	20	0	0	0	0	0	0	0	0
k61mbatse22	ray	metabat 1	61.7	2.62	43	34.13	0.01	9.37	0.02	0.02	0.01	50.19	75.09	0.18	0	12	1	10	0	0	0	0	0	0	0	0
k61mbatse23	ray	metabat 1	63.4	0.42	13	29.91	0.01	8.36	0.01	0.01	0.01	44.22	8.33	0	0	2	1	2	0	0	0	0	0	0	0	0
k61mbatse24	ray	metabat 1	68.1	2.46	356	0.71	3.24	6.56	26.87	36.89	0.06	4.8	64.76	1.12	0	26	2	23	0	0	0	0	0	0	0	0
k61mbatse25	ray	metabat 1	64.6	4.21	111	0.01	0	0.02	0	0	0	0.02	95.4	0.03	100	27	1	27	0	0	0	0	0	0	0	0
k61mbatse26	ray	metabat 1	67.2	4.26	357	8.69	0.01	23.8	0.01	0.01	0.01	29.57	90.01	3.48	90.91	33	5	16	0	0	0	0	0	356	0	0
k61mbatse27	ray	metabat 1	64.4	3.96	630	3.19	10.33	4.04	7.47	8.99	9.88	5.01	77.52	7.8	66.67	22	1	20	0	51	0	0	0	0	0	0
k61mbatse28	ray	metabat 1	60.1	0.26	27	2.56	0.04	28.37	0.39	6.02	0.01	9.73	0	0	0	0	0	0	0	0	0	0	0	0	0	0
k61mbatse29	ray	metabat 1	42.3	3.03	255	12.81	2.16	3.59	0.39	1.54	0.75	13.56	72.85	1.53	57.14	16	1	16	0	0	0	0	253	0	0	0
k61mbatse30	ray	metabat 1	44.3	0.95	88	13	2.15	3.64	0.41	1.51	0.75	13.68	20.67	0	0	13	1	13	0	0	0	0	88	0	0	0
k61mbatse31	ray	metabat 1	56.4	1.58	385	0.85	0.17	2.5	1.73	4.61	0.17	9.12	38.08	0	0	8	1	6	0	0	0	0	0	0	0	0
k61mbatse32	ray	metabat 1	57.9	1.84	414	0.62	2.88	1	2.04	6.18	2.67	1.88	28.06	0	0	6	1	6	0	0	0	0	0	0	115	0
k61mbatss01	ray	metabat 3	59.7	2.16	37	258.12	397.46	196.22	317.2	306.51	526.66	126.47	44.83	0	0	4	2	3	37	0	0	0	0	0	0	0
k61mbatss02	ray	metabat 3	59.8	1.24	22	205.43	327.21	152.21	259.81	251.96	402.99	96.6	27.59	1.72	100	5	3	1	22	0	0	0	0	0	0	0
k61mbatss03	ray	metabat 3	57.9	1.72	58	210.66	85.56	122.63	9.31	25.96	107.19	190.26	53.45	2.59	100	11	1	11	0	0	58	0	0	0	0	0
k61mbatss04	ray	metabat 3	57.1	3.75	18	94.24	17.66	126.99	72.9	131.31	26.58	153.3	94.78	0.87	0	31	1	27	0	0	0	0	0	0	0	0
k61mbatss05	ray	metabat 3	55.5	0.36	10	259.31	11.26	151.99	2.2	7.08	12.73	235.4	0	0	0	0	0	0	0	0	10	0	0	0	0	0
k61mbatss06	ray	metabat 3	51.7	0.24	15	260.32	2.15	151.57	0.37	0.92	2.8	238.19	0	0	0	0	0	0	0	0	15	0	0	0	0	0
k61mbatss07	ray	metabat 3	57.3	0.31	8	222.17	17.42	129.78	2.8	9.7	30.62	202.46	4.17	0	0	0	0	0	0	0	8	0	0	0	0	0
k61mbatss08	ray	metabat 3	54.7	0.26	5	216.78	40.23	126.71	4.25	12.11	56.21	198.06	17.24	0	0	6	1	6	0	0	5	0	0	0	0	0
k61mbatss09	ray	metabat 3	56.9	0.51	18	130.99	87.5	76.79	8.77	23.03	109.39	118.53	0	0	0	0	0	0	0	0	18	0	0	0	0	0
k61mbatss10	ray	metabat 3	58.1	0.79	27	184.24	51.43	108.02	6.26	18.13	64.52	166.69	12.07	0	0	0	0	0	0	0	27	0	0	0	0	0
k61mbatss11	ray	metabat 3	54.7	1.69	51	2.85	165.25	1.71	14.7	32.08	153.95	2.6	16.67	4.17	100	5	1	5	0	0	47	0	0	0	0	0
k61mbatss12	ray	metabat 3	58.1	0.56	12	159.93	15.38	94.2	2.62	8.78	23.06	144.92	4.17	0	0	1	1	1	0	0	11	0	0	0	0	0
k61mbatss13	ray	metabat 3	58.1	0.23	6	78.78	75.38	46.39	7.42	18.66	74.28	71.39	0	0	0	0	0	0	0	0	6	0	0	0	0	0
k61mbatss14	ray	metabat 3	58.2	2.78	344	14.9	151.15	8.88	13.23	30.83	155.48	13.61	29.66	2.93	100	9	1	9	0	0	311	0	0	0	0	0
k61mbatss15	ray	metabat 3	64.4	3.51	12	32.55	1.39	11.8	13.67	27.22	1.94	36.7	84.48	13.79	100	16	1	15	0	0	0	12	0	0	0	0
k61mbatss16	ray	metabat 3	59	5.33	22	51.28	79.7	43.25	32.69	58.95	51.15	32.25	86.6	1.32	87.5	30	1	30	0	22	0	0	0	0	0	0
k61mbatss17	ray	metabat 3	57.7	0.49	14	101.76	41.6	59.4	4.34	11.39	47.41	91.87	4.17	0	0	1	1	1	0	0	13	0	0	0	0	0
k61mbatss18	ray	metabat 3	60.8	3.4	17	19.56	57.93	11.75	21.88	38.78	64.64	6.14	85.22	10.65	100	32	1	32	0	0	0	0	0	0	0	0
k61mbatss19	ray	metabat 3	63.4	2.69	31	20.1	46.55	20.54	3.87	9.88	112.53	75.45	41.38	0	0	4	2	2	0	0	0	0	0	0	0	0
k61mbatss20	ray	metabat 3	52.6	0.33	15	1.9	87.38	1.19	2.6	4.85	212.44	1.77	4.17	0	0	1	1	1	0	0	12	0	0	0	0	0
k61mbatss21	ray	metabat 3	54.1	3.36	21	3.3	0.01	16.84	8.24	37.62	0.01	76.31	95.93	8.66	64.29	27	2	23	0	0	0	0	0	0	0	0
k61mbatss22	ray	metabat 3	57.9	0.57	61	7.71	82.8	4.66	4.73	12.45	166.61	7.12	4.17	0	0	0	0	0	0	0	61	0	0	0	0	0
k61mbatss23	ray	metabat 3	64.5	0.48	6	11.73	27.51	11.9	2.27	5.79	63.96	42.93	12.07	5.17	100	3	1	1	0	0	0	0	0	0	0	0
k61mbatss24	ray	metabat 3	65.3	3.32	70	16.4	12.95	6.3	0.93	1.62	21.15	22.49	94.94	8.18	87.8	20	1	20	0	0	0	69	0	0	0	0
k61mbatss25	ray	metabat 3	63.6	0.52	3	9.29	22.53	9.52	1.86	4.71	51.64	34.44	5.17	1.72	100	2	0	0	0	0	0	0	0	0	0	0
k61mbatss26	ray	metabat 3	58.9	0.5	5	34.72	9.86	26.56	0.51	1.27	3.78	22.34	0	0	0	0	0	0	0	0	0	0	0	0	0	0
k61mbatss27	ray	metabat 3	61.8	3.27	47	0.04	59.24	0.04	2.78	4.57	52.94	0.05	96.12	0.81	25	31	1	31	0	0	0	0	0	0	43	0
k61mbatss28	ray	metabat 3	63.7	3.5	84	24.56	4.53	21.06	12.49	16.62	5.14	13.91	87.85	6.09	94.74	20	1	20	0	0	0	0	0	0	0	0
k61mbatss29	ray	metabat 3	62	3.05	56	33.54	0.01	9.23	0.02	0.02	0.01	49.35	87.64	5.44	95.45	14	1	12	0	0	0	0	0	0	0	0
k61mbatss30	ray	metabat 3	68.4	2.24	340	0.7	3.2	6.49	26.7	36.56	0.06	4.73	63.64	1.12	0	26	1	26	0	0	0	0	0	0	0	0
k61mbatss31	ray	metabat 3	64.6	4.21	111	0.01	0	0.02	0	0	0	0.02	95.4	0.03	100	27	1	27	0	0	0	0	0	0	0	0
k61mbatss32	ray	metabat 3	59.9	0.32	13	3.55	12.62	4.62	8.78	10.43	13.98	6.85	0	0	0	0	0	0	0	0	0	0	0	0	0	0
k61mbatss33	ray	metabat 3	67.1	4.25	356	8.74	0.01	23.89	0.01	0.01	0.01	29.67	90.01	3.48	90.91	33	4	16	0	0	0	0	0	349	0	0
k61mbatss34	ray	metabat 3	65.2	3.4	591	2.98	10.33	3.88	7.45	8.94	9.66	4.54	76.7	6.84	67.74	30	1	28	0	49	0	0	0	0	0	0
k61mbatss35	ray	metabat 3	59.6	0.21	20	2.6	0.05	29.08	0.39	6.19	0.01	9.91	0	0	0	0	0	0	0	0	0	0	0	0	0	0
k61mbatss36	ray	metabat 3	42.9	3.93	338	12.85	2.16	3.6	0.39	1.53	0.75	13.59	92.53	2.51	50	29	1	29	0	0	0	0	336	0	0	0
k61mbatss37	ray	metabat 3	56.6	1.18	286	0.86	0.17	2.5	1.75	4.64	0.17	9.11	27.98	0	0	8	1	6	0	0	0	0	0	0	0	0
k61mbatss38	ray	metabat 3	57.5	1.65	364	0.63	3.08	1.01	2.06	6.24	2.86	1.89	24.61	0	0	6	1	6	0	0	0	0	0	0	97	0
k61mbatss39	ray	metabat 3	58.6	0.23	65	0.74	0.14	2.22	1.53	4.17	0.13	8.38	6.9	0	0	0	0	0	0	0	0	0	0	0	0	0
k61mbatvs01	ray	metabat 2	59.7	3.44	60	239.28	372.43	180.44	296.61	286.94	482.78	115.79	90.86	8.19	75.76	27	3	22	60	0	0	0	0	0	0	0
k61mbatvs02	ray	metabat 2	57.1	3.75	18	94.24	17.66	126.99	72.9	131.31	26.58	153.3	94.78	0.87	0	31	1	31	0	0	0	0	0	0	0	0
k61mbatvs03	ray	metabat 2	57.5	5.28	175	179.51	63.73	104.92	6.98	19.41	79.27	162.5	95.47	31.51	96.79	30	1	30	0	0	150	0	0	0	0	0
k61mbatvs04	ray	metabat 2	54	0.67	30	264.51	3.27	154.85	0.83	2.71	3.15	241.54	0	0	0	0	0	0	0	0	40	0	0	0	0	0
k61mbatvs05	ray	metabat 2	58.3	0.34	13	90.86	32.74	52.94	3.56	10.01	41.09	81.79	4.17	4.17	100	2	1	2	0	0	10	0	0	0	0	0
k61mbatvs06	ray	metabat 2	51.9	0.59	17	1.5	152.1	0.95	10.7	21.24	183.25	1.41	0	0	0	1	1	1	0	0	0	0	0	0	0	0
k61mbatvs07	ray	metabat 2	64.4	3.53	13	32.53	1.43	11.79	13.64	27.15	2.01	36.68	84.48	13.79	100	16	1	15	0	0	0	13	0	0	0	0
k61mbatvs08	ray	metabat 2	59	5.42	23	51.4	80.05	43.34	32.79	59.09	51.37	32.32	86.6	1.32	87.5	30	1	30	0	23	0	0	0	0	0	0
k61mbatvs09	ray	metabat 2	57.2	5.6	521	9.48	134.35	5.67	11.14	25.96	159.05	8.69	46.9	16.72	100	15	1	15	0	0	414	0	0	0	0	0
k61mbatvs10	ray	metabat 2	60.1	0.76	5	22.69	67.89	13.83	25.46	45.31	77.28	7.22	3.45	0	0	0	0	0	0	0	0	0	0	0	0	0
k61mbatvs11	ray	metabat 2	63.4	2.81	33	19.85	45.99	20.27	3.82	9.76	111.09	74.45	41.38	0	0	4	1	2	0	0	0	0	0	0	0	0
k61mbatvs12	ray	metabat 2	54.1	3.4	23	3.3	0.01	16.84	8.24	37.65	0.01	76.35	96.63	8.66	64.29	32	2	24	0	0	0	0	0	0	0	0
k61mbatvs13	ray	metabat 2	61.1	2.64	12	18.66	55.05	11.15	20.85	36.9	60.99	5.83	71.74	10.65	100	32	1	32	0	0	0	0	0	0	0	0
k61mbatvs14	ray	metabat 2	65.1	3.42	73	17.04	12.66	6.51	1.31	2.39	20.68	23.12	95.98	9.74	92.06	37	1	37	0	0	0	68	0	0	0	0
k61mbatvs15	ray	metabat 2	64	0.88	7	9.99	23.9	10.25	1.98	5.01	55.01	36.89	4.17	4.17	100	5	1	1	0	0	0	0	0	0	0	0
k61mbatvs16	ray	metabat 2	58.9	0.5	5	34.72	9.86	26.56	0.51	1.27	3.78	22.34	0	0	0	0	0	0	0	0	0	0	0	0	0	0
k61mbatvs17	ray	metabat 2	61.8	3.27	47	0.04	59.24	0.04	2.78	4.57	52.94	0.05	96.12	0.81	25	31	1	31	0	0	0	0	0	0	43	0
k61mbatvs18	ray	metabat 2	63.6	3.52	86	24.6	4.54	21.09	12.5	16.64	5.15	13.93	90.02	6.09	94.74	24	1	24	0	0	0	0	0	0	0	0
k61mbatvs19	ray	metabat 2	61.9	3.07	57	33.56	0.01	9.23	0.02	0.02	0.01	49.4	88.01	5.44	95.45	15	1	13	0	0	0	0	0	0	0	0
k61mbatvs20	ray	metabat 2	68.1	2.47	359	0.71	3.23	6.55	26.84	36.86	0.06	4.8	64.76	1.12	0	26	2	23	0	0	0	0	0	0	0	0
k61mbatvs21	ray	metabat 2	64.6	4.22	112	0.01	0	0.02	0	0	0	0.02	95.76	0.03	100	30	1	30	0	0	0	0	0	0	0	0
k61mbatvs22	ray	metabat 2	67.1	4.31	369	8.7	0.01	23.78	0.01	0.01	0.01	29.52	90.45	3.48	90.91	33	5	16	0	0	0	0	0	361	0	0
k61mbatvs23	ray	metabat 2	64.6	3.85	606	3.09	10.62	3.99	7.65	9.19	10.15	4.85	77.93	8.01	60	30	1	28	0	51	0	0	0	0	0	0
k61mbatvs24	ray	metabat 2	42.3	3.12	267	12.8	2.16	3.59	0.39	1.53	0.74	13.55	74.88	1.2	50	16	1	16	0	0	0	0	265	0	0	0
k61mbatvs25	ray	metabat 2	44.4	0.87	77	13.05	2.15	3.66	0.4	1.52	0.76	13.76	18.97	0	0	13	1	13	0	0	0	0	77	0	0	0
k61mbatvs26	ray	metabat 2	59.9	0.45	77	3.59	0.66	19.55	1.64	5.59	0.72	9.41	0	0	0	0	0	0	0	0	0	0	0	0	0	0
k61mbatvs27	ray	metabat 2	56.4	1.59	388	0.88	0.17	2.52	1.73	4.61	0.17	9.1	38.08	0.4	0	8	1	6	0	0	0	0	0	0	0	0
k61mbatvs28	ray	metabat 2	58	1.97	427	0.97	2.77	1.47	2.21	6.39	2.56	2.81	28.06	0	0	6	1	6	0	0	0	0	0	0	115	0
k61mbin01	ray	maxbin 2	59.1	3.66	73	245.17	380.07	185.64	303.65	291.9	500.84	119.14	92.26	7.31	74.19	26	3	21	71	0	12	0	0	0	0	0
k61mbin02	ray	maxbin 2	57.1	5.46	192	194.99	57.62	114.29	7.22	19.01	74.26	176.6	97.39	27.09	96.24	37	1	37	3	0	176	0	0	0	0	0
k61mbin03	ray	maxbin 2	57.2	4.07	23	93.15	19.91	124.27	72.49	129.06	29.66	149.49	95.22	6.74	84.21	33	1	27	2	0	3	5	0	0	0	0
k61mbin04	ray	maxbin 2	58.8	6.49	126	55.87	84.46	43.94	29.23	53.7	62.38	38.59	90.35	17.39	26.67	34	2	30	0	37	87	0	0	0	0	0
k61mbin05	ray	maxbin 2	61.7	3.18	63	34.21	0.03	9.44	0.03	0.04	0.04	50.44	89.85	5.44	95.45	32	1	30	0	0	0	0	0	0	0	0
k61mbin06	ray	maxbin 2	64.3	3.76	22	33.67	2.19	12.26	13.73	27.3	3.35	38.29	99.63	8.33	97.62	33	1	33	0	0	15	18	0	0	0	0
k61mbin07	ray	maxbin 2	63	4.04	108	26.13	5.51	22.11	11.23	15.07	5.22	15.21	90.46	5.22	93.33	24	1	24	0	0	8	0	0	0	0	0
k61mbin08	ray	maxbin 2	60.8	3.41	19	19.99	58.61	11.99	22.19	39.31	65.98	6.31	85.22	10.65	100	32	1	32	0	0	2	0	0	0	14	0
k61mbin09	ray	maxbin 2	63.5	3.75	54	17.87	41.36	18.19	3.45	8.8	99.67	66.2	81.51	11.78	96.97	15	2	8	0	0	13	0	0	0	0	0
k61mbin10	ray	maxbin 2	65.2	3.26	76	17.23	13.16	6.71	1.05	1.86	21.61	23.4	95.04	8.2	88.1	32	1	32	0	0	1	73	0	0	0	0
k61mbin11	ray	maxbin 2	56.7	6.04	567	13.68	134.56	8.08	11.32	26.41	160.3	12.37	43.45	15	100	14	1	14	0	0	438	0	0	0	0	0
k61mbin12	ray	maxbin 2	42.8	4.15	417	12.86	2.16	3.63	0.4	1.54	0.76	13.61	94.43	3.06	56.25	31	1	31	0	2	0	0	403	0	2	0
k61mbin13	ray	maxbin 2	66.8	5	838	8.68	0.05	22.6	0.03	0.04	0.05	27.15	93.1	21	24.14	40	6	16	0	41	0	0	0	419	30	0
k61mbin14	ray	maxbin 2	54	3.46	26	3.95	0.12	17.36	8.34	38.05	0.17	77.53	97.34	8.66	64.29	32	2	24	0	0	5	0	0	0	0	0
k61mbin15	ray	maxbin 2	65.1	5.87	1979	3.22	8.67	4.38	7.5	9.24	8.14	5.11	89.79	48.84	22.92	49	7	35	0	104	16	12	0	2	24	0
k61mbin16	ray	maxbin 2	58.7	4.86	2251	1.94	0.23	6.16	1.71	4.3	0.22	8.12	77.87	23.5	6.98	40	6	12	0	18	0	5	0	1	29	0
k61mbin17	ray	maxbin 2	64.5	4.28	133	1.29	0.03	0.81	0.01	0.03	0.03	1.22	95.87	0.03	100	30	1	30	0	0	7	0	0	0	0	0
k61mbin18	ray	maxbin 2	56.4	4.56	2007	0.87	1.07	0.99	2.42	7.97	4.36	1.96	71.37	31.83	4.76	39	7	21	0	8	89	0	0	0	212	0
k61mbin19	ray	maxbin 2	68.1	2.92	615	0.68	3.11	6.3	26	35.84	0.06	4.64	85.55	2.25	33.33	31	5	25	0	0	0	0	0	0	0	0
k61mbin20	ray	maxbin 2	61.4	3.51	57	0.12	60.2	0.11	2.89	4.89	57.58	0.14	96.12	3.4	6.67	31	1	31	0	0	10	0	0	0	14	0
k61mbin21	ray	maxbin 2	60	2.92	1821	0.08	18.12	0.07	0.68	1.13	8.31	0.05	38.32	8.98	11.11	17	3	9	0	121	0	0	0	0	0	0
k61mgrp001	ray	groopm	67.6	4.11	414	7.9397	22.0499	27.2583	0.0105	0.0141	0.0049	0.0267	90.45	3.91	91.67	33	5	16	0	0	0	0	0	413	0	0
k61mgrp002	ray	groopm	61.5	1.76	1772	0	0	0	24.2217	0.0063	0.0137	0.0006	33.53	3.64	42.11	14	6	3	0	0	0	0	0	0	0	0
k61mgrp003	ray	groopm	67.4	4.14	1842	0.2043	3.5584	1.9956	1.8401	1.0747	13.181	0.8903	89.48	17.19	8.33	39	9	25	0	6	20	0	0	0	0	0
k61mgrp004	ray	groopm	59.1	0.53	21	10.8616	18.9989	10.2527	3.9796	1.4761	0.3664	11.3125	0	0	0	0	0	0	0	0	0	0	0	0	0	0
k61mgrp005	ray	groopm	42.8	4	363	12.3056	3.3762	13.1073	1.9374	0.4136	0.1541	9.2785	91.87	2.76	46.15	29	1	29	0	0	0	0	357	0	0	0
k61mgrp007	ray	groopm	64.6	4.25	128	0.0087	0.0253	0.0143	0.0026	0.0034	0.0177	75.5691	95.76	0.03	100	30	1	30	0	0	0	0	0	0	0	0
k61mgrp008	ray	groopm	56.9	2.88	1349	0.6901	2.3113	7.7864	0.0381	0.0382	1.6056	14.0767	75.56	6.58	82.61	23	5	11	0	0	0	0	0	0	11	0
k61mgrp009	ray	groopm	58.4	2.92	1208	0.3231	0.7587	1.6266	1.0264	0.8231	1.7566	18.0514	80.63	9.81	59.52	32	1	30	0	0	0	0	0	0	236	0
k61mgrp010	ray	groopm	59	0.03	5	2.6673	1.6664	2.3634	72.4482	124.821	4.751	0.302	0	0	0	0	0	0	0	0	5	0	0	0	0	0
k61mgrp011	ray	groopm	57.3	0.11	19	5.167	3.3675	5.0031	76.1739	150.484	4.589	1.0161	0	0	0	0	0	0	0	0	18	0	0	0	0	0
k61mgrp012	ray	groopm	56.8	4.02	365	9.418	5.6454	8.5176	147.734	158.355	12.7115	2.1546	36.55	2.59	100	10	1	10	0	0	333	0	0	0	0	0
k61mgrp013	ray	groopm	60	2.75	1366	0.2314	0.1491	0.2192	16.6321	32.1374	1.229	0.0626	42.25	6.45	20.69	17	3	11	0	22	142	0	0	0	0	0
k61mgrp014	ray	groopm	64.9	4.75	1267	3.7458	4.5643	5.8013	9.4007	8.4248	7.2427	9.6368	95.26	16.81	70	36	1	34	0	68	3	0	0	0	17	0
k61mgrp015	ray	groopm	63.6	3.46	89	22.474	19.8926	13.283	4.1176	4.642	11.5824	11.5454	89.37	5.22	93.33	24	1	24	0	0	0	0	0	0	0	0
k61mgrp016	ray	groopm	60	0.29	220	3.1376	6.0435	8.3012	0.1089	0.0968	2.7836	9.7054	8.78	0	0	2	2	1	0	0	0	0	0	0	0	0
k61mgrp017	ray	groopm	61.9	3.13	59	33.1016	8.9808	48.6104	0.0025	0.0043	0.0024	0.0068	89.48	5.44	95.45	32	1	30	0	0	0	0	0	0	0	0
k61mgrp018	ray	groopm	59.1	3.69	67	244.417	185.259	118.614	381.398	499.198	303.8	44.1666	92.26	8.54	77.14	26	3	21	67	0	0	0	0	0	0	0
k61mgrp020	ray	groopm	51.7	0.14	117	0	0	0	25.9091	0.0037	0.002	0.0006	0	0	0	0	0	0	0	0	0	0	0	0	0	0
k61mgrp024	ray	groopm	61.8	3.2	44	0.0044	0.0073	0.0072	59.2198	52.7882	2.5295	0.1082	95.31	0.81	25	31	1	31	0	0	0	0	0	0	41	0
k61mgrp025	ray	groopm	54	0.75	534	0.063	0.0374	0.0532	0.6171	0.803	4.8159	0.0124	4.17	0	0	0	0	0	0	0	215	0	0	0	0	0
k61mgrp026	ray	groopm	58.6	0.22	5	197.399	114.208	178.673	10.975	12.2001	3.5859	73.5872	0	0	0	0	0	0	0	0	5	0	0	0	0	0
k61mgrp027	ray	groopm	55.6	2.19	74	254.297	149.345	229.907	5.3218	7.1937	1.4098	89.4488	25.86	0	0	7	1	7	1	0	73	0	0	0	0	0
k61mgrp031	ray	groopm	65.2	3.12	70	16.6381	6.2881	23.1142	13.3506	22.1113	0.4431	116.786	95.04	1.53	80	31	1	31	0	0	0	69	0	0	0	0
k61mgrp032	ray	groopm	54	3.43	22	3.2752	16.9061	77.0927	0.0038	0.0024	8.2955	178.266	96.63	8.66	64.29	31	2	23	0	0	0	0	0	0	0	0
k61mgrp035	ray	groopm	63.7	3.51	38	17.347	17.7246	65.3219	41.531	99.4508	3.2818	43.1383	72.89	11.78	96.97	15	2	8	0	0	0	0	0	0	0	0
k61mgrp037	ray	groopm	57.7	0.9	799	0.2601	0.2144	0.1587	16.6071	5.9736	0.7047	0.0165	4.17	0	0	1	1	1	0	552	0	0	0	0	0	0
k61mgrp038	ray	groopm	63.8	1.34	1364	7.1998	10.7097	5.9419	0.0052	0.0054	0.0024	0.1172	42.66	3.73	60	18	1	18	0	14	0	0	0	0	33	0
k61mgrp040	ray	groopm	61.6	1.22	943	1.4345	14.0136	4.9275	0.0345	0.0215	0.0741	3.3888	11.42	0.36	66.67	7	1	7	0	10	0	0	0	0	9	0
k61mgrp041	ray	groopm	55.4	1.54	1321	0.0077	0.1674	1.1666	0.1864	11.8534	1.5346	5.5696	32.51	3.26	51.72	23	7	4	0	0	13	0	0	0	0	0
k61mgrp042	ray	groopm	59	5.48	90	50.2531	42.154	31.5434	84.8309	53.1754	31.6528	31.4771	87	1.32	87.5	30	1	30	0	90	0	0	0	0	0	0
k61mgrp043	ray	groopm	57.2	4.02	21	91.3314	123.26	149.279	16.8885	26.0302	70.8076	147.791	94.78	6.52	88.89	33	2	27	0	0	0	0	0	0	0	0
k61mgrp045	ray	groopm	66.1	1.12	1286	2.5515	4.8658	5.4647	0.066	0.0673	3.7703	8.3235	20.82	1.57	14.29	25	4	14	0	0	0	0	0	0	0	0
k61mgrp051	ray	groopm	61.1	0.31	24	10.0562	28.0307	36.6822	0.0042	0.0057	0.0035	0.016	0	0	0	0	0	0	0	0	0	0	0	0	0	0
k61mgrp055	ray	groopm	60.8	3.4	17	19.2498	11.4729	5.9494	56.9563	64.2426	21.2979	68.4827	85.22	10.65	100	32	1	32	0	0	0	0	0	12	0	0
k61mgrp059	ray	groopm	63.6	1.17	1174	3.5621	3.8955	6.1173	0.3111	0.2372	1.8249	4.2898	15.27	1.72	100	6	2	5	0	13	0	0	0	0	0	0
k61mgrp060	ray	groopm	54.1	0.62	30	0.889	0.5856	0.8006	91.0683	208.765	3.6317	0.1433	4.17	0	0	1	1	1	0	0	26	0	0	0	0	0
k61mgrp061	ray	groopm	64.4	3.77	16	34.0557	12.2673	39.4287	3.2612	5.5707	13.1282	323.122	84.48	15.52	100	17	1	16	0	0	0	16	0	0	0	0
k61mgrp063	ray	groopm	58.1	1.53	63	162.661	94.2747	146.231	81.6938	113.176	8.7284	59.8523	51.72	7.76	100	8	1	8	0	0	54	0	0	0	0	0
k61mgrp067	ray	groopm	50.7	0.05	4	41.2021	11.8127	66.7424	0	0.0054	0.0223	0.0062	0	0	0	0	0	0	0	0	0	0	0	0	0	0
k61mgrp069	ray	groopm	57.9	1.18	33	182.145	105.969	164.947	20.2544	25.9244	3.6769	67.4175	13.79	3.45	100	3	1	3	0	0	31	0	0	0	0	0
k61mgrp080	ray	groopm	64.9	0.7	769	3.2482	4.8504	5.9543	0.2069	0.1685	2.6528	7.1068	13.68	0.95	16.67	8	3	5	0	0	0	0	0	0	0	0
k61mgrp082	ray	groopm	62.8	0.44	439	0.0005	0.0013	0.0027	9.4189	13.8659	0.4786	0.0036	18.24	0	0	10	1	4	0	0	0	0	0	0	0	0
k61mgrp085	ray	groopm	58	0.48	17	159.098	93.1137	144.796	41.5873	55.4159	5.8016	59.5699	3.45	0	0	0	0	0	0	0	17	0	0	0	0	0
k61mgrp086	ray	groopm	55.7	0.23	35	3.2816	1.9303	3.1499	85.9837	169.151	7.1438	0.7716	0	0	0	0	0	0	0	0	34	0	0	0	0	0
k61mgrp088	ray	groopm	43.9	0.01	6	8.536	2.9883	8.5971	1.0106	0.206	0.2136	9.7773	1.72	0	0	2	1	2	0	0	0	0	5	0	0	0
k61mgrp091	ray	groopm	59.2	0.08	7	90.8952	50.6507	80.2457	104.515	149.952	8.7761	30.3512	0	0	0	0	0	0	0	0	7	0	0	0	0	0
k61mgrp093	ray	groopm	57.9	0.23	13	140.656	81.0456	126.831	153.548	180.247	14.8041	49.2902	0	0	0	0	0	0	0	0	13	0	0	0	0	0
k61mgrp094	ray	groopm	55.7	0.04	3	329.616	190.146	289.921	289.195	395.446	26.9648	96.9757	1.17	0	0	15	1	15	0	0	3	0	0	0	0	0
k61mgrp097	ray	groopm	57.5	0.11	24	40.0694	23.5108	36.0694	129.322	154.576	11.1249	9.2628	6.9	0	0	3	1	3	0	0	24	0	0	0	0	0
k61mgrp099	ray	groopm	67	0.36	386	0.28	3.7956	1.1172	1.8267	1.2404	7.0847	1.2856	12.68	0.47	50	9	4	3	0	0	0	0	0	0	0	0
k61mgrp100	ray	groopm	58.1	0.03	2	197.395	115.244	175.535	50.079	95.4504	7.5915	77.3791	0	0	0	0	0	0	0	0	2	0	0	0	0	0
k61mgrp104	ray	groopm	66.2	0.07	79	3.4179	4.1774	6.8219	0.6716	0.6064	2.9183	4.9075	0	0	0	1	1	1	0	0	0	0	0	0	0	0
k61mgrp106	ray	groopm	46.6	0.07	45	0.0796	0.0543	0.0661	18.8267	7.3744	0.6272	0.0036	0	0	0	0	0	0	0	22	0	0	0	0	0	0
k61mgrp108	ray	groopm	45	0.15	102	0.0177	0.0105	1.3881	0.1286	14.8249	1.1604	6.3914	0	0	0	0	0	0	0	0	0	5	0	0	0	0
k61mgrp113	ray	groopm	66.8	0.1	112	0.0537	2.0674	0.5039	1.5334	1.3221	8.2115	0.865	2.35	0	0	4	2	1	0	0	0	0	0	0	0	0
k61mgrp116	ray	groopm	55.7	0.03	4	9.814	11.2154	47.7435	5.9957	10.0347	4.5485	155.589	0	0	0	1	1	1	0	0	0	2	0	0	0	0
k61mgrp120	ray	groopm	58.4	0.13	4	7.5566	4.389	7.2967	56.8105	100.791	5.3524	6.0585	0	0	0	0	0	0	0	0	2	0	0	0	0	0
k61mgrp121	ray	groopm	65.4	0.1	86	1.75	3.6845	2.7542	4.408	3.9978	6.1448	6.5367	0.16	0	0	1	1	1	0	6	3	4	0	0	9	0
k61mgrp125	ray	groopm	58.5	0.02	7	9.5169	5.9105	8.9475	73.2354	139.05	5.6809	2.3982	0	0	0	0	0	0	0	0	7	0	0	0	0	0
k61mgrp133	ray	groopm	60.3	0.11	3	36.6297	12.6936	42.6166	2.5096	5.522	12.8416	298.403	2.59	0	0	17	1	17	0	0	0	3	0	0	0	0
k61mgrp134	ray	groopm	59.2	0.04	15	0.9934	1.0648	2.1445	3.7433	3.6534	2.1681	16.8697	0	0	0	0	0	0	0	0	0	0	0	0	0	0
k61mgrp135	ray	groopm	59.7	0.01	4	0.3105	0.7698	1.7403	6.4489	5.8183	2.0468	18.2776	0	0	0	0	0	0	0	0	0	0	0	0	4	0
k61mgrp136	ray	groopm	63.7	0.05	16	6.6521	10.3454	9.4913	1.2821	1.3683	6.0366	8.8744	0	0	0	0	0	0	0	3	0	0	0	0	0	0
k61mgrp137	ray	groopm	56.4	0.02	1	60.5373	34.7819	54.9742	137.446	83.854	11.3599	20.1962	0	0	0	0	0	0	0	0	1	0	0	0	0	0
k61mgrp138	ray	groopm	58.2	0.13	11	63.4034	37.9756	63.648	114.494	165.805	9.884	23.3953	4.76	0	0	0	0	0	0	0	10	0	0	0	0	0
k61mgrp140	ray	groopm	58.7	0.11	11	26.8595	20.3567	31.6786	6.5043	6.6846	2.7817	12.9267	0	0	0	0	0	0	0	2	3	0	0	0	1	0
k61mgrp143	ray	groopm	60.2	0.22	5	54.8833	37.663	77.377	95.836	140.285	7.1388	35.4238	4.17	0	0	1	1	1	0	0	3	0	0	0	0	0
k61mgrp145	ray	groopm	58.1	0.06	57	0.1043	2.5595	1.3972	1.4561	4.0869	5.0652	3.44	0	0	0	1	1	1	0	0	0	0	0	0	0	0
k61mgrp146	ray	groopm	54.5	0.01	4	4.9174	3.0419	5.1327	70.6964	146.275	2.8862	0.8929	0	0	0	0	0	0	0	0	3	0	0	0	0	0
k61mgrp148	ray	groopm	55.4	0.09	5	35.1888	21.0077	31.2774	86.1034	135.869	7.731	8.0523	0	0	0	0	0	0	0	0	5	0	0	0	0	0
k61mgrp149	ray	groopm	49.5	0.01	5	1.4389	15.2427	4.6702	0	0	0	4.3587	0	0	0	0	0	0	0	0	0	0	0	0	0	0
k61mgrp152	ray	groopm	58.5	0.02	16	0.2717	0.3396	1.1148	0.2194	0.2315	0.8039	18.2707	0	0	0	0	0	0	0	0	0	0	0	0	0	0
k61mgrp155	ray	groopm	67.8	0.02	1	13.6759	13.2276	49.5264	33.6297	70.2834	2.7049	41.0313	0	0	0	0	0	0	0	0	0	0	0	0	0	0
k61mgrp156	ray	groopm	62.9	0.01	1	0.3666	1.7937	1.8879	1.7814	1.4506	6.3254	23.5444	0	0	0	0	0	0	0	0	0	0	0	0	0	0
k61mgrp157	ray	groopm	53.6	0.03	20	0.5715	1.349	2.5289	1.1702	0.6665	1.6988	15.9073	0	0	0	0	0	0	0	0	0	0	0	0	3	0
s1i01	idba ud	maxbin v1	56.69	4.83017	131	270.21	-	-	-	-	-	-	100	3.6	0				17	2	103	3	0	2	1	0
s1i02	idba ud	maxbin v1	59.92	3.32977	40	255.1	-	-	-	-	-	-	95.59	1.87	0				36	0	0	0	0	0	0	0
s1i03	idba ud	maxbin v1	57.11	4.26837	42	99.9	-	-	-	-	-	-	100	1.3	0				0	2	1	2	1	2	1	0
s1i04	idba ud	maxbin v1	58.77	6.94709	121	51.63	-	-	-	-	-	-	100	27.55	9.46				0	30	0	63	1	1	0	2
s1i05	idba ud	maxbin v1	61.87	3.96051	203	35.42	-	-	-	-	-	-	98.96	11.06	23.21				0	0	0	128	0	0	0	0
s1i06	idba ud	maxbin v1	66.41	3.84023	1178	27.52	-	-	-	-	-	-	44.31	6.9	75				1	0	1	537	0	0	0	0
s1i07	idba ud	maxbin v1	63.66	3.74101	59	26.01	-	-	-	-	-	-	100	0.22	0				0	0	0	0	0	1	0	0
s1i08	idba ud	maxbin v1	60.95	3.42055	54	23.09	-	-	-	-	-	-	97.83	0.43	0				0	0	0	1	0	0	0	0
s1i09	idba ud	maxbin v1	63.63	3.76212	115	20.3	-	-	-	-	-	-	99.75	1.49	0				0	0	0	8	0	2	0	0
s1i10	idba ud	maxbin v1	42.86	4.37256	380	12.91	-	-	-	-	-	-	99.64	3.48	42.86				0	0	1	4	300	2	0	0
s1i11	idba ud	maxbin v1	60.85	2.5612	1178	7.93	-	-	-	-	-	-	35.42	16.75	6.98				1	2	0	12	0	99	0	0
s1i12	idba ud	maxbin v1	67.54	7.00316	3025	7.93	-	-	-	-	-	-	94.51	76.99	3.66				0	2	0	2	0	935	1	0
s2i01	idba ud	maxbin v1	59.29	3.72967	56	-	407.17	-	-	-	-	-	99.63	2.16	0				47	2	6	4	0	2	2	1
s2i02	idba ud	maxbin v1	56.82	4.18996	735	-	242.46	-	-	-	-	-	88.65	1.97	77.78				0	1	564	2	0	0	0	0
s2i03	idba ud	maxbin v1	58.24	6.82037	845	-	86.41	-	-	-	-	-	96.79	5.75	26.92				2	583	128	3	0	1	2	0
s2i04	idba ud	maxbin v1	60.94	3.41449	8	-	67.95	-	-	-	-	-	97.83	0.43	0				0	0	0	0	0	0	0	0
s2i05	idba ud	maxbin v1	61.8	3.58924	67	-	60.96	-	-	-	-	-	100	1.32	0				0	26	16	1	0	0	0	0
s2i06	idba ud	maxbin v1	63.71	3.72334	36	-	48.31	-	-	-	-	-	100	0.5	0				0	0	0	0	0	0	0	0
s2i07	idba ud	maxbin v1	62.34	5.82599	83	-	21.68	-	-	-	-	-	97.89	5.05	0				0	1	0	0	0	0	0	0
s2i08	idba ud	maxbin v1	56.74	5.86439	401	-	18.37	-	-	-	-	-	100	11.21	4.76				0	59	3	12	94	2	1	1
s2i09	idba ud	maxbin v1	65.54	3.21934	110	-	14.57	-	-	-	-	-	95.37	0.19	0				0	1	0	71	0	0	0	0
s2i10	idba ud	maxbin v1	65.8	4.10616	510	-	10.35	-	-	-	-	-	93.24	11.56	3.57				0	0	0	0	0	0	0	0
s2i11	idba ud	maxbin v1	63.1	5.47752	1554	-	8.23	-	-	-	-	-	89.66	68.51	9.21				0	5	0	0	0	8	0	0
s2i12	idba ud	maxbin v1	69.37	2.78032	1604	-	5.43	-	-	-	-	-	46.07	3.19	0				0	1	0	0	0	4	1	0
s3i01	idba ud	maxbin v1	59.48	3.47724	79	-	-	203.64	-	-	-	-	94.01	2.05	0				41	0	19	3	0	1	0	0
s3i02	idba ud	maxbin v1	56.85	4.63884	95	-	-	153.68	-	-	-	-	100	2.31	0				6	1	87	0	0	1	1	0
s3i03	idba ud	maxbin v1	57.15	4.20436	27	-	-	134.81	-	-	-	-	97.83	1.3	0				0	0	0	0	0	0	0	0
s3i04	idba ud	maxbin v1	58.97	6.82731	84	-	-	43.5	-	-	-	-	100	4.86	0				1	30	1	7	0	13	1	0
s3i05	idba ud	maxbin v1	67.44	4.39265	62	-	-	24.58	-	-	-	-	97.76	0.87	0				0	0	0	0	0	57	0	0
s3i06	idba ud	maxbin v1	63.7	3.82714	79	-	-	22.41	-	-	-	-	99.89	0.22	0				0	0	0	0	0	5	0	0
s3i07	idba ud	maxbin v1	63.7	3.70969	86	-	-	20.92	-	-	-	-	99	1.99	20				0	0	0	4	0	2	0	0
s3i08	idba ud	maxbin v1	65.38	3.54563	957	-	-	13.94	-	-	-	-	66.19	6.03	50				1	0	1	556	0	0	0	0
s3i09	idba ud	maxbin v1	51.15	5.19206	1092	-	-	13.83	-	-	-	-	100	24.2	2.56				0	0	3	36	790	0	0	5
s3i10	idba ud	maxbin v1	61.01	3.38224	138	-	-	13.73	-	-	-	-	97.39	1.86	0				0	0	0	2	0	0	0	0
s3i11	idba ud	maxbin v1	66.54	2.87641	404	-	-	10.38	-	-	-	-	93.35	2.56	14.29				0	0	0	0	0	0	0	0
s3i12	idba ud	maxbin v1	62.29	3.10686	331	-	-	9.71	-	-	-	-	96.64	2.36	13.33				0	0	0	16	0	0	0	0
s3i13	idba ud	maxbin v1	65.3	3.07443	400	-	-	9.36	-	-	-	-	75.86	6.03	0				0	0	0	1	0	0	0	0
s3i14	idba ud	maxbin v1	60.07	3.80416	1228	-	-	8.76	-	-	-	-	33.62	25.91	5.77				0	1	0	34	0	3	0	0
s3i15	idba ud	maxbin v1	68.42	2.02392	818	-	-	6.97	-	-	-	-	64.43	0.17	50				0	0	0	0	0	0	0	0
s3i16	idba ud	maxbin v1	65	4.12248	1819	-	-	6.78	-	-	-	-	71.11	37.73	12.82				0	4	0	0	0	3	0	0
s3i17	idba ud	maxbin v1	67.95	3.50594	1916	-	-	6.23	-	-	-	-	60.5	20.72	23.88				0	1	0	17	0	9	0	0
s4i01	idba ud	maxbin v1	59.29	3.72136	51	-	-	-	325.14	-	-	-	99.63	2.05	0				45	0	0	0	0	0	0	0
s4i02	idba ud	maxbin v1	57.11	4.26981	39	-	-	-	77.5	-	-	-	100	1.3	0				1	3	2	2	0	2	1	1
s4i03	idba ud	maxbin v1	58.99	6.07982	43	-	-	-	34.09	-	-	-	100	8.62	21.05				0	30	4	1	0	0	0	0
s4i04	idba ud	maxbin v1	61.01	3.38794	21	-	-	-	25.62	-	-	-	97.83	0.58	0				0	0	0	0	0	0	0	0
s4i05	idba ud	maxbin v1	68.46	3.17483	461	-	-	-	24.88	-	-	-	94.38	1.69	0				0	0	0	0	0	0	0	0
s4i06	idba ud	maxbin v1	57.54	4.32295	463	-	-	-	23.61	-	-	-	98.69	2.97	76.47				1	1	331	2	0	1	1	0
s4i07	idba ud	maxbin v1	64.43	3.55725	136	-	-	-	15.31	-	-	-	99.21	0.43	0				0	0	5	77	0	0	0	0
s4i08	idba ud	maxbin v1	63.84	4.42029	393	-	-	-	11.86	-	-	-	93.1	42.45	8.26				0	1	0	0	0	2	0	0
s4i09	idba ud	maxbin v1	53.34	4.39633	981	-	-	-	8.98	-	-	-	90.51	6.85	9.76				1	0	91	0	0	0	9	0
s4i10	idba ud	maxbin v1	67.89	6.11217	2194	-	-	-	7.54	-	-	-	87.61	62.98	3.53				0	2	0	0	0	4	2	0
s4i11	idba ud	maxbin v1	61.24	2.73567	1428	-	-	-	6.46	-	-	-	40.98	10.11	6.52				0	3	10	0	0	1	16	0
s5i01	idba ud	maxbin v1	59.28	3.73077	59	-	-	-	-	313	-	-	99.63	2.05	0				47	2	1	2	0	1	0	0
s5i02	idba ud	maxbin v1	57.11	4.2674	38	-	-	-	-	139.32	-	-	100	1.3	0				0	1	3	1	0	0	0	0
s5i03	idba ud	maxbin v1	59.01	6.02501	42	-	-	-	-	61.63	-	-	99.37	0.26	0				0	28	6	1	0	0	0	0
s5i04	idba ud	maxbin v1	57.8	2.97137	926	-	-	-	-	61.59	-	-	74.62	4.08	68.42				1	1	806	1	0	1	0	0
s5i05	idba ud	maxbin v1	60.94	3.41502	12	-	-	-	-	45.56	-	-	97.83	0.43	0				0	0	1	0	0	0	0	0
s5i06	idba ud	maxbin v1	68.4	3.27677	410	-	-	-	-	33.97	-	-	93.82	1.69	0				0	0	0	0	0	0	0	0
s5i07	idba ud	maxbin v1	53.89	5.73551	474	-	-	-	-	33.78	-	-	97.54	15.65	12.63				0	1	155	2	3	1	2	0
s5i08	idba ud	maxbin v1	64.28	3.64599	98	-	-	-	-	30.71	-	-	100	0.74	0				0	0	33	36	0	0	0	0
s5i09	idba ud	maxbin v1	63.48	4.12841	173	-	-	-	-	16.29	-	-	98.28	12.13	4.88				0	0	0	0	0	1	1	0
s5i10	idba ud	maxbin v1	65.48	3.64227	717	-	-	-	-	10.35	-	-	78.45	8.62	40				0	0	0	0	0	0	0	0
s5i11	idba ud	maxbin v1	63.74	3.78695	542	-	-	-	-	9.98	-	-	95.57	8.93	10.34				0	0	0	0	0	0	4	0
s5i12	idba ud	maxbin v1	69.52	3.68256	1464	-	-	-	-	7.35	-	-	70.69	12.93	0				0	1	0	0	0	4	1	0
s5i13	idba ud	maxbin v1	57.25	7.16943	3595	-	-	-	-	6.46	-	-	84.98	32.74	8.47				0	0	27	0	3	0	54	0
s5i14	idba ud	maxbin v1	65.29	3.04143	1562	-	-	-	-	6.32	-	-	46.41	10.86	6.52				0	0	0	1	0	5	11	0
s6i01	idba ud	maxbin v1	59.24	3.76926	61	-	-	-	-	-	531.97	-	100	15.02	11.11				44	0	13	3	0	1	0	0
s6i02	idba ud	maxbin v1	56.14	4.26478	1023	-	-	-	-	-	265.91	-	72.76	4.31	100				0	1	773	2	0	1	1	0
s6i03	idba ud	maxbin v1	62.87	4.4371	281	-	-	-	-	-	119.63	-	100	7.98	21.43				0	0	150	2	0	0	0	0
s6i04	idba ud	maxbin v1	60.86	3.47213	15	-	-	-	-	-	76.68	-	100	0.43	0				0	0	0	0	0	0	0	0
s6i05	idba ud	maxbin v1	57.72	2.73781	139	-	-	-	-	-	55.96	-	44.94	0.63	50				1	118	6	2	0	2	2	0
s6i06	idba ud	maxbin v1	62.08	3.0405	37	-	-	-	-	-	53.95	-	92.66	1.13	0				0	11	0	1	0	0	1	0
s6i07	idba ud	maxbin v1	57.11	4.38206	48	-	-	-	-	-	28.59	-	100	3.48	0				1	1	3	8	0	2	1	0
s6i08	idba ud	maxbin v1	65.5	3.24366	67	-	-	-	-	-	23.61	-	97.04	0.19	0				0	0	0	40	0	0	0	0
s6i09	idba ud	maxbin v1	64.02	3.22415	184	-	-	-	-	-	13.6	-	100	22.13	9.09				0	1	0	0	0	0	0	0
s6i10	idba ud	maxbin v1	55.08	3.86951	263	-	-	-	-	-	11.53	-	93.36	1.72	11.11				0	1	0	0	0	1	1	0
s6i11	idba ud	maxbin v1	59.05	2.1556	545	-	-	-	-	-	10.19	-	8.65	0	0				1	8	0	0	0	3	1	0
s6i12	idba ud	maxbin v1	66.74	4.14649	1289	-	-	-	-	-	8.53	-	77.14	15.83	4.26				0	2	0	0	0	2	0	0
s6i13	idba ud	maxbin v1	63.89	1.39881	705	-	-	-	-	-	6.04	-	43.75	2.09	30				0	1	0	0	0	0	0	0
s7i01	idba ud	maxbin v1	56.8	4.74205	155	-	-	-	-	-	-	242.05	100	0.88	0				12	0	124	3	0	1	0	0
s7i02	idba ud	maxbin v1	57.03	4.56856	43	-	-	-	-	-	-	161.93	100	7.25	0				10	1	0	0	0	1	1	0
s7i03	idba ud	maxbin v1	59.86	3.19635	50	-	-	-	-	-	-	121.31	89.94	2.11	0				42	0	1	2	0	1	0	0
s7i04	idba ud	maxbin v1	53.9	3.4529	120	-	-	-	-	-	-	80.31	97.19	2.9	3.33				0	1	1	28	3	2	0	1
s7i05	idba ud	maxbin v1	63.65	3.77762	46	-	-	-	-	-	-	75.78	100	1.49	0				0	0	0	8	0	4	0	0
s7i06	idba ud	maxbin v1	62.13	4.31648	415	-	-	-	-	-	-	48.62	99.63	19.19	17.78				0	2	1	303	0	0	0	0
s7i07	idba ud	maxbin v1	58.93	6.89853	166	-	-	-	-	-	-	33.21	99.37	3.24	23.53				0	44	0	48	0	19	1	1
s7i08	idba ud	maxbin v1	67.17	7.63974	1360	-	-	-	-	-	-	29.51	99.5	66.34	25.36				4	0	0	599	0	74	0	0
s7i09	idba ud	maxbin v1	63.66	3.84915	206	-	-	-	-	-	-	14.09	98.28	28.18	6.98				0	0	0	1	0	1	1	0
s7i10	idba ud	maxbin v1	42.73	4.39685	193	-	-	-	-	-	-	13.37	99.97	2.6	6.67				0	0	0	0	114	0	0	0
s7i11	idba ud	maxbin v1	57.53	3.03844	514	-	-	-	-	-	-	8.6	85.15	5.63	15.79				0	0	0	0	0	0	0	0
s7i12	idba ud	maxbin v1	61.54	3.29634	708	-	-	-	-	-	-	8.02	87.08	7.81	0				0	0	0	0	0	1	0	0
s7i13	idba ud	maxbin v1	67.32	3.84722	1647	-	-	-	-	-	-	7.71	66.49	18.1	0				0	4	0	0	0	4	0	0
s7i14	idba ud	maxbin v1	61.03	2.824	804	-	-	-	-	-	-	7.39	73.2	4.19	6.25				0	0	0	0	0	0	0	0
s7i15	idba ud	maxbin v1	55.88	2.71572	1350	-	-	-	-	-	-	6.64	38.8	6.28	0				0	0	0	0	2	0	1	0
s7i16	idba ud	maxbin v1	65.07	4.5863	2416	-	-	-	-	-	-	6.18	63.78	25.69	0				0	0	1	2	0	8	1	0
s7i17	idba ud	maxbin v1	67.99	1.321	751	-	-	-	-	-	-	5.6	42.57	2.55	0				0	0	0	0	0	0	0	0
mbatse001	idba ud	metabat 1	59.7	3.51	51	251.91	392.49	189.83	312.76	302.62	506.58	121.72	97	2.02	0	27	3	16	51	0	0	0	0	0	0	0
mbatse002	idba ud	metabat 1	50.1	0.44	47	283.8	0.2	165.72	0.19	0.55	0.2	261.46	0	0	0	0	0	0	0	0	47	0	0	0	0	0
mbatse003	idba ud	metabat 1	57.1	4.21	22	98.75	18.5	133	76.35	137.64	27.82	160.6	97.83	1.3	0	27	1	23	0	0	0	0	0	0	0	0
mbatse004	idba ud	metabat 1	57.3	0.71	127	258.81	9.92	152.34	2.15	7.73	17.96	235.64	12.5	0	0	1	1	1	0	0	127	0	0	0	0	0
mbatse005	idba ud	metabat 1	52.9	0.22	19	0.17	233.34	0.13	24.48	57.03	213.67	0.11	0	0	0	0	0	0	0	0	14	0	0	0	0	0
mbatse006	idba ud	metabat 1	64.5	0.84	188	33.89	0.74	12.21	14.74	29.41	0.82	38.2	4.17	0	0	0	0	0	0	0	0	188	0	0	0	0
mbatse007	idba ud	metabat 1	50.9	0.59	50	0.1	134.24	0.07	12.82	28.79	105.97	0.06	0	0	0	0	0	0	0	0	36	0	0	0	0	0
mbatse008	idba ud	metabat 1	57.3	0.2	33	0.17	191.31	0.12	18.04	40.63	148.9	0.13	8.33	0	0	1	1	1	0	0	28	0	0	0	0	0
mbatse009	idba ud	metabat 1	59.1	5.29	540	52.6	83.66	44.32	33.6	60.54	53.02	33.03	93.86	0.26	0	32	1	32	0	540	0	0	0	0	0	0
mbatse010	idba ud	metabat 1	63.8	3.65	12	19.93	47.47	20.34	3.96	10.1	113.38	74.39	98.51	0.5	0	27	3	18	0	0	0	0	0	0	0	0
mbatse011	idba ud	metabat 1	61	3.32	189	22.5	66.86	13.51	25.2	44.8	74.14	7.08	99.39	3.04	85.71	31	1	29	0	0	0	0	0	0	0	0
mbatse012	idba ud	metabat 1	54.2	3.11	48	3.5	0.01	17.85	8.75	39.92	0.01	80.94	96.46	2.17	9.09	30	3	19	0	0	0	0	0	0	0	0
mbatse013	idba ud	metabat 1	51.1	0.26	27	0.1	87.82	0.07	2.66	5.55	226.31	0.05	0	0	0	0	0	0	0	0	0	0	0	0	0	0
mbatse014	idba ud	metabat 1	65.8	1.26	249	16.42	13.56	6.34	0.62	1	21.76	22.62	10.34	0	0	1	1	1	0	0	0	249	0	0	0	0
mbatse015	idba ud	metabat 1	68.6	0.22	59	14.42	11.82	5.61	0.55	0.93	18.06	19.09	0	0	0	0	0	0	0	0	0	57	0	0	0	0
mbatse016	idba ud	metabat 1	59.3	0.33	37	41.51	14.43	31.84	0.71	1.88	5.49	26.61	0	0	0	0	0	0	0	0	0	0	0	0	0	0
mbatse017	idba ud	metabat 1	61.8	2.07	39	0.02	59.99	0.02	2.76	4.49	53.49	0	60.76	0.16	0	10	2	9	0	0	0	0	0	0	36	0
mbatse018	idba ud	metabat 1	63.7	3.73	36	25.55	4.71	21.87	12.98	17.27	5.33	14.44	100	0.22	0	32	1	32	0	0	0	0	0	0	0	0
mbatse019	idba ud	metabat 1	61.9	3.28	16	34.39	0.01	9.45	0.01	0.02	0.01	50.47	98.89	0.37	0	27	1	25	0	0	0	15	0	0	0	0
mbatse020	idba ud	metabat 1	64.9	4.13	37	0	0	0.02	0	0	0	0.02	98.93	0	0	28	1	28	0	0	0	0	0	0	0	0
mbatse021	idba ud	metabat 1	68.2	2.81	169	0.67	3.09	6.26	25.66	35.33	0.06	4.64	80.34	1.69	0	30	4	27	0	0	0	0	0	0	0	0
mbatse022	idba ud	metabat 1	67.3	4.53	47	8.78	0.01	24.09	0.01	0.01	0.01	29.92	99.5	0.43	0	32	5	15	0	0	0	0	0	47	0	0
mbatse023	idba ud	metabat 1	63.9	1.99	312	2.92	11.07	3.82	7.85	9.42	10.97	4.76	22.18	0	0	9	1	9	0	19	0	0	0	0	0	0
mbatse024	idba ud	metabat 1	42.7	4.26	45	12.7	2.14	3.56	0.39	1.52	0.74	13.42	100	1.59	14.29	32	1	32	0	0	0	0	44	0	0	21
mbatse025	idba ud	metabat 1	69.7	0.34	68	0.42	1.85	3.69	15.75	23.65	0.04	2.67	6.9	0	0	0	0	0	0	0	0	0	0	0	0	0
mbatse026	idba ud	metabat 1	56.9	0.21	17	0.05	3.36	0.03	5.88	24.43	6.72	0.04	0	0	0	0	0	0	0	0	12	0	0	0	0	0
mbatse027	idba ud	metabat 1	58	2.16	42	0.61	3.64	1	2.08	6.24	3.37	1.86	54.82	0	0	16	2	15	0	0	0	0	0	0	33	0
mbatse028	idba ud	metabat 1	56.7	0.38	32	0.01	20.53	0.01	0.93	2.64	7.3	0	0	0	0	0	0	0	0	22	0	0	0	0	0	0
mbatse029	idba ud	metabat 1	57.2	3.43	37	0.79	0.16	2.33	1.63	4.35	0.15	8.52	98.1	1.3	16.67	31	4	28	0	0	0	0	0	0	0	0
mbatse030	idba ud	metabat 1	67.6	4.35	561	2.2	0.01	4.44	2.92	4.5	0.01	4.54	80.1	12.84	42.86	24	3	11	0	0	0	0	0	0	0	0
mbatse031	idba ud	metabat 1	65.2	1.39	265	4	0.46	4.17	2.39	3.43	0.4	6.46	22.41	0	0	6	2	2	0	0	0	0	0	0	0	0
mbatse032	idba ud	metabat 1	63.6	3.31	45	0.01	8.77	0.01	0.89	1.06	13.84	0.02	97.58	0.35	50	32	2	25	0	0	0	0	0	0	0	0
mbatse033	idba ud	metabat 1	55.3	3.82	31	0	0.03	0.03	1.08	4.09	11.3	1.23	94.65	1.17	0	28	4	14	0	0	0	0	0	0	0	0
mbatse034	idba ud	metabat 1	57	0.24	25	0.06	0.43	0.03	3.98	16.18	0.67	0.05	0	0	0	0	0	0	0	0	23	0	0	0	0	0
mbatse035	idba ud	metabat 1	49.9	0.22	14	0.05	0.44	0.03	4.22	17.16	0.73	0.04	0	0	0	0	0	0	0	0	0	0	0	0	0	0
mbatse036	idba ud	metabat 1	62.2	5.52	81	0	21.36	0	0.12	0.16	0.08	0	97.19	4.29	0	31	3	19	0	0	0	0	0	0	0	0
mbatse037	idba ud	metabat 1	65.1	3.44	50	6.67	0	9.64	0	0	0	5.51	100	0.36	0	32	1	32	0	0	0	0	0	0	0	0
mbatse038	idba ud	metabat 1	68.1	3.64	62	0.25	1.57	2.73	6.76	7.48	1.14	0.86	83.61	0.1	50	30	3	12	0	0	0	0	0	0	0	0
mbatse039	idba ud	metabat 1	60.9	3.51	49	1.29	0	0.05	0	0	0.01	3.3	99.26	0.86	0	31	3	13	0	0	0	0	0	0	0	0
mbatse040	idba ud	metabat 1	65.3	3.93	139	1.01	0.02	10.78	0.13	2.43	0	3.6	98.97	0.08	0	31	1	31	0	0	0	0	0	0	0	0
mbatse041	idba ud	metabat 1	70.8	0.46	16	0.23	1.45	2.52	6.28	6.9	0.99	0.79	12.5	0	0	1	1	1	0	0	0	0	0	0	0	0
mbatse042	idba ud	metabat 1	64.6	0.31	13	0	20.13	0	0.11	0.16	0.07	0	0	0	0	0	0	0	0	0	0	0	0	0	0	0
mbatse043	idba ud	metabat 1	67.8	2.55	390	1.16	0.16	0.74	1.32	3.11	0.11	3.48	59.99	3.68	21.05	27	4	10	0	0	0	0	0	0	0	0
mbatse044	idba ud	metabat 1	63.6	0.67	140	0.1	0.04	0.04	0.04	0.06	0.06	0.21	0	0	0	0	0	0	0	0	0	137	0	0	0	0
mbatse045	idba ud	metabat 1	70.4	1.03	197	1.04	0.15	0.67	1.22	2.81	0.09	3.02	0	0	0	0	0	0	0	0	0	0	0	0	0	0
mbatse046	idba ud	metabat 1	57.8	2.97	551	1.04	0.03	2.65	1.32	1.39	0.01	2.59	76.55	2.24	66.67	23	6	11	0	0	0	0	0	0	0	0
mbatse047	idba ud	metabat 1	62.3	4.36	244	2.02	1.13	2.6	0.19	0.29	0.32	2.7	99.4	1.38	0	32	1	32	0	0	0	0	0	0	0	0
mbatse048	idba ud	metabat 1	61.4	3.08	216	0.04	0	0.31	0.93	0.96	0.02	8.02	91.01	2.25	0	31	4	20	0	0	0	0	0	0	0	0
mbatse049	idba ud	metabat 1	60.8	0.3	45	1.04	0.14	0.51	1.17	2.8	0.1	3.33	0	0	0	0	0	0	0	0	0	0	0	0	0	0
mbatse050	idba ud	metabat 1	63.8	0.22	19	0.2	0	0.57	3.35	5.74	0.01	0.69	0	0	0	0	0	0	0	0	0	0	0	0	0	0
mbatse051	idba ud	metabat 1	67.1	3.83	549	2.46	0.01	5.37	0.01	0.02	0	1.93	76.02	1.74	0	24	4	15	0	0	0	0	0	0	0	0
mbatse052	idba ud	metabat 1	42.4	0.27	17	0.38	0.76	0.35	0.58	1.13	0.15	0.56	0	0	0	0	0	0	0	0	0	0	0	0	0	17
mbatse053	idba ud	metabat 1	68.8	4	868	1.31	4.69	0.16	0.3	0.23	3.72	0.18	55.42	1.86	16.67	19	4	11	0	0	0	0	0	0	0	0
mbatse054	idba ud	metabat 1	63	3.56	430	0.63	0.38	6.59	0.26	0.45	0.15	0.99	89.33	1.49	0	29	2	10	0	0	0	0	0	0	0	0
mbatse055	idba ud	metabat 1	61	5.24	546	0.14	15.17	0.24	2.45	4.51	13.14	0.43	84.48	58.81	43.68	46	1	44	0	0	0	0	0	0	125	0
mbatse056	idba ud	metabat 1	51.6	3.44	273	0.37	0.68	0.31	0.52	1.03	0.13	0.55	95.55	1.83	11.11	31	1	31	0	0	0	0	25	0	0	272
mbatse057	idba ud	metabat 1	61.6	0.57	67	0.49	0.1	0.45	0.47	1.12	0.09	1.18	0	0	0	0	0	0	0	0	0	0	0	0	0	0
mbatse058	idba ud	metabat 1	67.9	0.23	44	0.38	0.14	0.35	0.35	0.89	0.07	1.02	0	0	0	0	0	0	0	0	0	0	0	0	0	0
mbatse059	idba ud	metabat 1	67.4	5.94	993	0.05	0.07	0.05	0.09	0.06	0.01	0.08	86.05	14.39	5.56	34	4	10	0	0	0	0	0	0	0	0
mbatse060	idba ud	metabat 1	65.1	0.29	78	6.07	0.04	0.73	0	0	0.03	0.88	0	0	0	0	0	0	0	0	0	0	0	0	0	0
mbatse061	idba ud	metabat 1	60	0.3	60	0.16	0.6	0.13	0.05	0.08	0.09	0.37	0	0	0	0	0	0	0	0	0	0	0	0	0	0
mbatse062	idba ud	metabat 1	57.6	0.64	182	0.02	1.33	0.02	0.06	0.28	1.5	0.1	18.1	0	0	5	1	5	0	0	0	0	0	0	0	0
mbatse063	idba ud	metabat 1	68.5	0.45	140	0.14	0.51	0.13	0.05	0.09	0.06	0.3	8.33	0	0	1	1	1	0	0	0	0	0	0	0	0
mbatse064	idba ud	metabat 1	55.1	0.48	134	1.08	0	0.61	0	0	0	4.56	28.76	0	0	6	2	1	0	0	0	0	0	0	0	0
mbatse065	idba ud	metabat 1	56.2	0.27	87	0.05	0.04	0.37	0.22	0.31	0.05	0.47	7.08	0	0	2	1	2	0	0	0	0	0	0	0	0
mbatss001	idba ud	metabat 3	59.7	3.51	51	251.91	392.49	189.83	312.76	302.62	506.58	121.72	97	2.02	0	27	3	16	51	0	0	0	0	0	0	0
mbatss002	idba ud	metabat 3	48.9	0.29	30	288.99	0.17	168.47	0.2	0.57	0.18	266.34	0	0	0	0	0	0	0	0	30	0	0	0	0	0
mbatss003	idba ud	metabat 3	57.1	4.21	22	98.75	18.5	133	76.35	137.64	27.82	160.6	97.83	1.3	0	27	1	23	0	0	0	0	0	0	0	0
mbatss004	idba ud	metabat 3	55.3	0.62	100	267.78	42.17	157.2	4.63	13.28	57.77	244.67	7.76	0	0	2	1	2	0	0	100	0	0	0	0	0
mbatss005	idba ud	metabat 3	59.2	0.3	63	247.87	7.44	146.07	2.42	8.92	11.11	224.71	4.17	0	0	0	0	0	0	0	63	0	0	0	0	0
mbatss006	idba ud	metabat 3	52.8	0.21	18	0.18	231.67	0.13	23.71	55.2	214.18	0.11	0	0	0	0	0	0	0	0	13	0	0	0	0	0
mbatss007	idba ud	metabat 3	53.7	0.24	13	58.48	86.51	49.16	37.32	65.96	60.67	37.44	0	0	0	0	0	0	0	13	0	0	0	0	0	0
mbatss008	idba ud	metabat 3	63.9	0.89	193	34.5	0.73	12.42	14.89	29.71	0.79	39.15	4.17	0	0	0	0	0	0	0	0	193	0	0	0	0
mbatss009	idba ud	metabat 3	57.4	0.25	47	0.16	204.58	0.12	19.29	44.6	180.01	0.12	8.33	0	0	1	1	1	0	0	38	0	0	0	0	0
mbatss010	idba ud	metabat 3	59.3	5.1	531	52.41	83.51	44.16	33.46	60.36	52.74	32.89	92.91	0.26	0	32	1	32	0	531	0	0	0	0	0	0
mbatss011	idba ud	metabat 3	50.6	0.38	28	0.15	197.33	0.11	15.85	30.04	156	0.09	0	0	0	0	0	0	0	0	19	0	0	0	0	0
mbatss012	idba ud	metabat 3	63.8	3.65	12	19.93	47.47	20.34	3.96	10.1	113.38	74.39	98.51	0.5	0	27	3	18	0	0	0	0	0	0	0	0
mbatss013	idba ud	metabat 3	61	3.32	189	22.5	66.86	13.51	25.2	44.8	74.14	7.08	99.39	3.04	85.71	31	1	29	0	0	0	0	0	0	0	0
mbatss014	idba ud	metabat 3	54.2	3.11	48	3.5	0.01	17.85	8.75	39.92	0.01	80.94	96.46	2.17	9.09	30	3	19	0	0	0	0	0	0	0	0
mbatss015	idba ud	metabat 3	52.8	0.34	34	0.09	88.29	0.07	1.88	2.05	220.53	0.04	0	0	0	0	0	0	0	0	0	0	0	0	0	0
mbatss016	idba ud	metabat 3	64.7	1.29	253	17	14.01	6.58	0.64	1.03	23.21	23.8	6.9	0	0	1	1	1	0	0	0	252	0	0	0	0
mbatss017	idba ud	metabat 3	69	0.3	69	14.01	11.57	5.4	0.53	0.86	17.03	18.72	0	0	0	0	0	0	0	0	0	68	0	0	0	0
mbatss018	idba ud	metabat 3	59.3	0.33	37	41.51	14.43	31.84	0.71	1.88	5.49	26.61	0	0	0	0	0	0	0	0	0	0	0	0	0	0
mbatss019	idba ud	metabat 3	63.7	3.73	46	25.55	4.71	21.87	12.98	17.27	5.33	14.44	100	0.22	0	32	1	32	0	0	0	0	0	0	0	0
mbatss020	idba ud	metabat 3	61.9	3.62	108	0.02	54.28	0.01	2.74	4.41	48.28	0	98.44	10.1	9.3	26	2	23	0	0	0	0	0	0	68	0
mbatss021	idba ud	metabat 3	61.9	3.28	16	34.39	0.01	9.45	0.01	0.02	0.01	50.47	98.89	0.37	0	27	1	25	0	0	0	15	0	0	0	0
mbatss022	idba ud	metabat 3	64.7	4.27	45	0	0	0.02	0	0	0	0.02	98.93	0	0	28	1	28	0	0	0	0	0	0	0	0
mbatss023	idba ud	metabat 3	68.3	3.15	237	0.65	2.96	5.98	24.57	34.06	0.05	4.43	88.76	1.69	0	30	4	27	0	0	0	0	0	0	0	0
mbatss024	idba ud	metabat 3	67.3	4.53	47	8.78	0.01	24.09	0.01	0.01	0.01	29.92	99.5	0.43	0	32	5	15	0	0	0	0	0	47	0	0
mbatss025	idba ud	metabat 3	60.6	0.36	26	3.02	12.88	4.26	8.57	10.18	13.94	5.77	0	0	0	0	0	0	0	5	0	0	0	0	0	0
mbatss026	idba ud	metabat 3	65.3	1.34	283	2.43	10.59	3.36	7.23	8.64	9.99	3.68	22.18	0	0	9	1	9	0	0	0	0	0	0	0	0
mbatss027	idba ud	metabat 3	42.7	4.26	45	12.7	2.14	3.56	0.39	1.52	0.74	13.42	100	1.59	14.29	32	1	32	0	0	0	0	44	0	0	21
mbatss028	idba ud	metabat 3	50.3	0.43	37	0.03	4.04	0.02	5.3	21.63	10.1	0.03	0	0	0	0	0	0	0	0	29	0	0	0	0	0
mbatss029	idba ud	metabat 3	57.2	3.43	47	0.79	0.16	2.33	1.63	4.35	0.15	8.52	98.1	1.3	16.67	31	4	28	0	0	0	0	0	0	0	0
mbatss030	idba ud	metabat 3	56.9	0.21	17	0.05	3.36	0.03	5.88	24.43	6.72	0.04	0	0	0	0	0	0	0	0	12	0	0	0	0	0
mbatss031	idba ud	metabat 3	58.5	3.42	68	0.59	2.72	0.98	2.03	6.08	2.49	1.81	97.76	1.02	40	20	2	19	0	0	0	0	0	0	53	0
mbatss032	idba ud	metabat 3	56.5	0.4	35	0	20.59	0.01	0.95	2.64	7.4	0	0	0	0	0	0	0	0	24	0	0	0	0	0	0
mbatss033	idba ud	metabat 3	61.3	0.28	15	3.56	0.27	15.78	1.35	4.32	0.26	8.43	0	0	0	0	0	0	0	0	0	0	0	0	0	0
mbatss034	idba ud	metabat 3	65.3	1.07	230	4.18	0.5	4.16	2.3	3.24	0.43	6.57	12.93	0	0	2	1	2	0	0	0	0	0	0	0	0
mbatss035	idba ud	metabat 3	67.5	4.31	555	2.17	0.01	4.31	3.12	4.81	0.01	4.72	85.82	6.32	44.44	26	3	11	0	0	0	0	0	0	0	0
mbatss036	idba ud	metabat 3	63.6	3.31	45	0.01	8.77	0.01	0.89	1.06	13.84	0.02	97.58	0.35	50	32	2	25	0	0	0	0	0	0	0	0
mbatss037	idba ud	metabat 3	55.3	3.82	31	0	0.03	0.03	1.08	4.09	11.3	1.23	94.65	1.17	0	28	4	14	0	0	0	0	0	0	0	0
mbatss038	idba ud	metabat 3	57.1	0.27	29	0.24	0.6	0.14	3.99	16.21	0.89	0.22	0	0	0	0	0	0	0	0	27	0	0	0	0	0
mbatss039	idba ud	metabat 3	65.1	3.44	50	6.67	0	9.64	0	0	0	5.51	100	0.36	0	32	1	32	0	0	0	0	0	0	0	0
mbatss040	idba ud	metabat 3	62.3	5.83	94	0	21.29	0	0.11	0.16	0.08	0	97.89	5.05	0	31	3	19	0	0	0	0	0	0	0	0
mbatss041	idba ud	metabat 3	67.9	3.47	62	0.25	1.58	2.74	6.79	7.51	1.15	0.86	74.48	0.01	100	29	4	12	0	0	0	0	0	0	0	0
mbatss042	idba ud	metabat 3	60.9	3.51	49	1.29	0	0.05	0	0	0.01	3.3	99.26	0.86	0	31	4	13	0	0	0	0	0	0	0	0
mbatss043	idba ud	metabat 3	64.6	3.09	100	1.04	0.02	11.16	0.13	2.49	0	3.73	68.68	0	0	27	1	27	0	0	0	0	0	0	0	0
mbatss044	idba ud	metabat 3	70.4	0.68	20	0.23	1.47	2.59	6.39	7.05	1.02	0.83	34.48	0	0	2	2	1	0	0	0	0	0	0	0	0
mbatss045	idba ud	metabat 3	67.5	0.84	39	0.87	0.01	9.42	0.12	2.22	0	3.14	29.31	0	0	4	1	4	0	0	0	0	0	0	0	0
mbatss046	idba ud	metabat 3	68.2	3.83	629	1.12	0.15	0.7	1.27	2.97	0.1	3.32	72.95	4.17	19.05	27	4	10	0	0	0	0	0	0	0	0
mbatss047	idba ud	metabat 3	63.6	0.67	140	0.1	0.04	0.04	0.04	0.06	0.06	0.21	0	0	0	0	0	0	0	0	0	137	0	0	0	0
mbatss048	idba ud	metabat 3	62.3	4.36	244	2.02	1.13	2.6	0.19	0.29	0.32	2.7	99.4	1.38	0	32	1	32	0	0	0	0	0	0	0	0
mbatss049	idba ud	metabat 3	63.5	0.21	30	2.62	0	5.59	0	0	0	2.04	5.17	0	0	2	2	1	0	0	0	0	0	0	0	0
mbatss050	idba ud	metabat 3	60.6	0.35	52	0.06	0	0.06	0.13	0.08	0	0.07	0	0	0	0	0	0	0	0	0	0	0	0	0	0
mbatss051	idba ud	metabat 3	60.4	0.49	57	0.62	0.12	0.46	0.52	1.22	0.09	1.26	0	0	0	0	0	0	0	0	0	0	0	0	0	0
mbatss052	idba ud	metabat 3	61.4	3.08	216	0.04	0	0.31	0.93	0.96	0.02	8.02	91.01	2.25	0	31	3	19	0	0	0	0	0	0	0	0
mbatss053	idba ud	metabat 3	58.5	2.63	486	1.11	0.04	2.69	1.33	1.43	0.01	2.53	73.8	1.81	75	25	5	11	0	0	0	0	0	0	0	0
mbatss054	idba ud	metabat 3	67.1	3.32	448	2.46	0.01	5.37	0.01	0.02	0	1.89	64.56	1.3	0	23	3	10	0	0	0	0	0	0	0	0
mbatss055	idba ud	metabat 3	68.6	3.76	803	1.27	4.78	0.15	0.3	0.23	3.82	0.18	51.71	1.43	20	19	4	11	0	0	0	0	0	0	0	0
mbatss056	idba ud	metabat 3	53.9	0.43	71	0.96	0.03	2.39	1.19	1.37	0.02	3.14	0	0	0	0	0	0	0	0	0	0	0	0	0	0
mbatss057	idba ud	metabat 3	42.2	0.25	16	0.38	0.76	0.35	0.59	1.13	0.15	0.55	0	0	0	0	0	0	0	0	0	0	0	0	0	16
mbatss058	idba ud	metabat 3	63	3.58	429	0.62	0.38	6.63	0.26	0.45	0.15	0.99	89.33	1.49	0	29	2	10	0	0	0	0	0	0	0	0
mbatss059	idba ud	metabat 3	69.6	0.51	109	2.25	0.01	4.9	0	0.01	0	1.66	8.33	0	0	1	1	1	0	0	0	0	0	0	0	0
mbatss060	idba ud	metabat 3	51.5	3.46	274	0.37	0.68	0.31	0.52	1.03	0.13	0.55	95.55	1.83	11.11	31	1	31	0	0	0	0	25	0	0	273
mbatss061	idba ud	metabat 3	72.5	0.25	69	2.06	3.19	0.26	0.2	0.13	2.07	0.29	4.17	0	0	0	0	0	0	0	0	0	0	0	0	0
mbatss062	idba ud	metabat 3	61.2	2.69	470	0.15	2.02	0.2	2.63	4.11	1.24	0.29	61.89	4.71	50	26	1	26	0	0	0	0	0	0	96	0
mbatss063	idba ud	metabat 3	65	0.28	74	6.07	0.08	0.73	0	0.01	0.06	0.9	0	0	0	0	0	0	0	0	0	0	0	0	0	0
mbatss064	idba ud	metabat 3	67.9	5.08	810	0.05	0.03	0.05	0.09	0.06	0	0.06	85.48	6.46	15.79	29	4	10	0	0	0	0	0	0	0	0
mbatss065	idba ud	metabat 3	52.5	0.21	55	0.01	1.48	0.01	0.06	0.28	1.81	0.08	0	0	0	0	0	0	0	0	0	0	0	0	0	0
mbatss066	idba ud	metabat 3	59.7	0.27	53	0.15	0.59	0.14	0.05	0.08	0.09	0.38	0	0	0	0	0	0	0	0	0	0	0	0	0	0
mbatss067	idba ud	metabat 3	67.3	1.27	322	0.19	0.41	0.17	0.12	0.27	0.07	0.45	18.5	0	0	6	1	3	0	0	0	0	0	0	0	0
mbatss068	idba ud	metabat 3	54.4	0.54	145	1.1	0	0.61	0	0	0	4.61	28.76	0	0	6	1	1	0	0	0	0	0	0	0	0
mbatss069	idba ud	metabat 3	58.7	0.49	143	0.02	1.3	0.02	0.06	0.28	1.45	0.1	18.1	0	0	5	2	2	0	0	0	0	0	0	0	0
mbatss070	idba ud	metabat 3	56.2	0.27	87	0.05	0.04	0.37	0.22	0.31	0.05	0.47	7.08	0	0	3	2	2	0	0	0	0	0	0	0	0
mbatvs001	idba ud	metabat 2	59.7	3.52	52	251.98	392.59	189.89	312.8	302.65	506.9	121.76	98.22	2.05	0	31	3	20	52	0	0	0	0	0	0	0
mbatvs002	idba ud	metabat 2	50.1	0.49	56	282.49	0.2	164.84	0.23	0.72	0.2	260.37	0	0	0	0	0	0	0	0	56	0	0	0	0	0
mbatvs003	idba ud	metabat 2	57.1	4.21	22	98.75	18.5	133	76.35	137.64	27.82	160.6	97.83	1.3	0	27	1	23	0	0	0	0	0	0	0	0
mbatvs004	idba ud	metabat 2	57.3	0.86	167	259.76	40.13	152.61	4.93	14.81	54.73	235.88	15.26	0	0	7	1	7	0	0	167	0	0	0	0	0
mbatvs005	idba ud	metabat 2	64.3	0.9	195	34.34	0.97	12.32	14.5	28.94	1.25	39	4.17	0	0	0	0	0	0	0	0	194	0	0	0	0
mbatvs006	idba ud	metabat 2	56.9	0.35	56	0.14	210.24	0.1	20.85	47.65	179.57	0.09	8.33	0	0	1	1	1	0	0	45	0	0	0	0	0
mbatvs007	idba ud	metabat 2	59.1	5.4	551	52.61	83.08	44.31	33.39	60.18	52.75	33.06	93.86	0.26	0	32	1	32	0	548	0	0	0	0	0	0
mbatvs008	idba ud	metabat 2	50.8	1.04	100	0.12	127.29	0.09	12.89	31.02	116.14	0.08	0	0	0	0	0	0	0	0	71	0	0	0	0	0
mbatvs009	idba ud	metabat 2	63.8	3.65	12	19.93	47.47	20.34	3.96	10.1	113.38	74.39	98.51	0.5	0	27	3	18	0	0	0	0	0	0	0	0
mbatvs010	idba ud	metabat 2	60.9	3.37	194	22.61	67.17	13.58	25.31	44.99	74.71	7.11	99.39	3.04	85.71	31	1	29	0	0	0	0	0	0	0	0
mbatvs011	idba ud	metabat 2	54	3.21	51	3.5	0.01	17.84	8.74	39.93	0.01	80.94	97.16	2.17	9.09	31	3	20	0	0	0	0	0	0	0	0
mbatvs012	idba ud	metabat 2	65.4	1.6	326	16.45	13.59	6.37	0.62	1	22.18	22.9	12.07	0	0	1	1	1	0	0	10	324	0	0	0	0
mbatvs013	idba ud	metabat 2	59.1	0.3	36	39.57	14.55	30.45	0.72	1.88	5.47	25.42	0	0	0	0	0	0	0	2	0	0	0	0	0	0
mbatvs014	idba ud	metabat 2	63.7	3.73	36	25.55	4.71	21.87	12.98	17.27	5.33	14.44	100	0.22	0	32	1	32	0	0	0	0	0	0	0	0
mbatvs015	idba ud	metabat 2	61.9	3.26	14	34.39	0.01	9.46	0.01	0.02	0.01	50.46	98.89	0.37	0	27	1	25	0	0	0	0	0	0	0	0
mbatvs016	idba ud	metabat 2	64.7	4.26	45	0	0	0.02	0	0	0	0.02	99.34	0	0	31	1	31	0	0	0	0	0	0	0	0
mbatvs017	idba ud	metabat 2	68.3	3.16	239	0.65	2.95	5.97	24.55	34.03	0.05	4.42	88.76	1.69	0	30	4	27	0	0	0	0	0	0	0	0
mbatvs018	idba ud	metabat 2	67.3	4.54	48	8.78	0.01	24.09	0.01	0.01	0.01	29.92	99.5	0.43	0	32	5	15	0	0	0	0	0	48	0	0
mbatvs019	idba ud	metabat 2	63.3	1.91	254	2.86	10.53	3.89	7.92	9.42	10.55	4.72	16.14	0	0	8	1	8	0	16	0	0	0	0	0	0
mbatvs020	idba ud	metabat 2	68.4	0.44	74	1.49	5.77	2.99	6.49	7.67	4.88	2.55	11.21	3.45	0	2	2	1	0	0	0	0	0	0	0	0
mbatvs021	idba ud	metabat 2	42.7	4.26	45	12.7	2.14	3.56	0.39	1.52	0.74	13.42	100	1.59	14.29	32	1	32	0	0	0	0	44	0	0	21
mbatvs022	idba ud	metabat 2	56.4	0.57	54	0.31	4.47	0.18	4.79	19.36	9.8	0.27	0	0	0	0	0	0	0	0	45	0	0	0	0	0
mbatvs023	idba ud	metabat 2	56.6	0.93	21	0.61	2.65	1.01	2.14	6.3	2.45	1.89	10.34	0	0	6	1	6	0	0	0	0	0	0	12	0
mbatvs024	idba ud	metabat 2	56.2	0.39	34	0	20.63	0.01	0.95	2.64	7.44	0	0	0	0	0	0	0	0	23	0	0	0	0	0	0
mbatvs025	idba ud	metabat 2	57.2	3.44	39	0.79	0.16	2.33	1.63	4.34	0.15	8.52	98.1	1.3	16.67	31	3	28	0	0	0	0	0	0	0	0
mbatvs026	idba ud	metabat 2	65.2	0.82	185	4.15	0.49	4.13	2.26	3.22	0.42	6.57	12.07	0	0	2	1	2	0	0	0	0	0	0	0	0
mbatvs027	idba ud	metabat 2	63.6	3.35	55	0.02	8.68	0.03	0.89	1.06	13.67	0.04	97.58	1.8	20	33	3	25	0	0	0	0	0	0	0	0
mbatvs028	idba ud	metabat 2	55.3	3.82	31	0	0.03	0.03	1.08	4.09	11.3	1.23	94.65	1.17	0	28	4	14	0	0	0	0	0	0	0	0
mbatvs029	idba ud	metabat 2	68.5	3.8	69	0.24	1.55	2.69	6.67	7.39	1.12	0.84	94.91	0.54	66.67	30	4	12	0	0	0	0	0	0	0	0
mbatvs030	idba ud	metabat 2	62.2	5.6	85	0	21.37	0	0.12	0.16	0.08	0	97.19	4.52	0	31	3	19	0	0	0	0	0	0	0	0
mbatvs031	idba ud	metabat 2	65.1	3.44	50	6.67	0	9.64	0	0	0	5.51	100	0.36	0	32	1	32	0	0	0	0	0	0	0	0
mbatvs032	idba ud	metabat 2	60.9	3.51	49	1.29	0	0.05	0	0	0.01	3.3	99.26	0.86	0	31	4	13	0	0	0	0	0	0	0	0
mbatvs033	idba ud	metabat 2	65.1	4.12	144	1.08	0.02	11.58	0.15	2.6	0.01	3.88	98.97	0.79	0	31	1	31	0	0	0	0	0	0	0	0
mbatvs034	idba ud	metabat 2	64.7	0.25	12	0	19.77	0	0.1	0.15	0.07	0	0	0	0	0	0	0	0	0	0	0	0	0	0	0
mbatvs035	idba ud	metabat 2	67.8	2.71	435	1.11	0.16	0.71	1.26	2.96	0.1	3.31	55.9	2.46	29.41	26	4	10	0	0	0	0	0	0	0	0
mbatvs036	idba ud	metabat 2	61.6	0.27	51	0.05	0.01	0.02	0.01	0.01	0.01	0.16	0	0	0	0	0	0	0	0	0	49	0	0	0	0
mbatvs037	idba ud	metabat 2	64.6	0.42	96	0.14	0.06	0.06	0.06	0.1	0.09	0.26	0	0	0	0	0	0	0	0	0	94	0	0	0	0
mbatvs038	idba ud	metabat 2	61.4	3.11	217	0.04	0	0.31	0.93	0.96	0.02	8.05	91.01	2.25	0	31	3	20	0	0	0	0	0	0	0	0
mbatvs039	idba ud	metabat 2	70.5	0.92	170	0.98	0.14	0.65	1.14	2.64	0.09	2.88	0	0	0	0	0	0	0	0	0	0	0	0	0	0
mbatvs040	idba ud	metabat 2	60	0.28	46	0.99	0.13	1.77	1.26	3.07	0.1	3.35	0	0	0	0	0	0	0	0	0	0	0	0	0	0
mbatvs041	idba ud	metabat 2	62.2	4.51	271	1.99	1.1	2.6	0.23	0.33	0.31	2.7	99.4	3.52	0	33	1	32	0	0	0	0	0	0	0	0
mbatvs042	idba ud	metabat 2	58.2	0.23	34	0.07	0.02	0.06	0.14	0.1	0	0.08	0	0	0	0	0	0	0	0	0	0	0	0	0	0
mbatvs043	idba ud	metabat 2	63	3.58	431	0.64	0.38	6.6	0.26	0.45	0.15	0.99	89.33	1.49	0	28	2	10	0	0	0	0	0	0	0	0
mbatvs044	idba ud	metabat 2	42.4	0.27	17	0.38	0.76	0.35	0.58	1.13	0.15	0.56	0	0	0	0	0	0	0	0	0	0	0	0	0	17
mbatvs045	idba ud	metabat 2	58	1.19	210	0.92	0.01	2.5	1.41	1.51	0	2.52	32.53	0.59	66.67	16	2	8	0	0	0	0	0	0	0	0
mbatvs046	idba ud	metabat 2	68.6	4.27	946	1.59	4.4	0.19	0.28	0.21	3.49	0.22	55.42	1.86	16.67	19	4	11	0	0	0	0	0	0	0	0
mbatvs047	idba ud	metabat 2	56.9	1.44	281	0.91	0.04	2.47	1.34	1.52	0.02	2.92	50.57	3.45	50	8	5	3	0	0	0	0	0	0	0	0
mbatvs048	idba ud	metabat 2	60.9	9.05	654	0.37	23.25	0.49	2.51	4.75	20.54	0.89	99.14	138.29	41.67	66	2	62	0	0	0	0	0	0	154	0
mbatvs049	idba ud	metabat 2	67.2	8.97	1223	2.33	0.03	4.72	1.6	2.49	0.02	3.39	97.49	91.07	52.63	58	5	31	0	0	0	0	0	0	0	0
mbatvs050	idba ud	metabat 2	51.6	3.45	275	0.37	0.68	0.31	0.52	1.03	0.13	0.55	95.55	1.83	11.11	31	1	31	0	0	0	0	25	0	0	274
mbatvs051	idba ud	metabat 2	61.4	0.54	70	0.47	0.11	0.44	0.46	1.11	0.09	1.15	0	0	0	0	0	0	0	0	0	0	0	0	0	0
mbatvs052	idba ud	metabat 2	67.6	6.33	1129	0.06	0.11	0.07	0.08	0.07	0.01	0.1	87.17	25.63	3.53	35	4	10	0	0	0	0	0	0	0	0
mbatvs053	idba ud	metabat 2	59.1	0.27	54	0.16	0.61	0.14	0.05	0.08	0.08	0.38	0	0	0	0	0	0	0	0	0	0	0	0	0	0
mbatvs054	idba ud	metabat 2	52.8	0.25	67	0.01	1.47	0.02	0.06	0.28	1.81	0.08	1.72	0	0	0	0	0	0	0	0	0	0	0	0	0
mbatvs055	idba ud	metabat 2	54.1	0.57	154	1.09	0	0.61	0	0	0	4.6	24.5	0	0	8	1	1	0	0	0	0	0	0	0	0
mbatvs056	idba ud	metabat 2	58.9	0.47	139	0.02	1.27	0.02	0.06	0.28	1.42	0.1	16.38	0	0	5	2	2	0	0	0	0	0	0	0	0
mbatvs057	idba ud	metabat 2	67.8	0.22	64	0.3	0	0.35	0	0	0	2.21	9.63	0	0	8	1	8	0	0	0	0	0	0	0	0
mbatvs058	idba ud	metabat 2	56	0.3	95	0.06	0.05	0.36	0.22	0.31	0.06	0.47	7.08	0	0	3	2	2	0	0	0	0	0	0	0	0
mbin001	idba ud	maxbin 2	56.7	0.69	345	277.45	314.06	176.83	104.84	125.97	406.99	222.21	22.68	0.43	0	23	1	23	4	2	340	12	0	0	1	0
mbin002	idba ud	maxbin 2	55.1	1.7	479	264.53	8.28	155.56	2.47	6.58	15	240.95	10.27	0	0	3	1	3	1	0	474	14	0	0	0	0
mbin003	idba ud	maxbin 2	59.5	3.6	67	255.26	397.05	192.75	317.24	307.24	518.33	123.97	99.63	2.05	0	31	3	20	63	0	0	0	0	0	0	0
mbin004	idba ud	maxbin 2	57.1	4.26	36	100.54	19.82	134.94	78	139.84	29.99	162.54	100	1.3	0	31	1	23	2	0	0	0	0	0	0	0
mbin005	idba ud	maxbin 2	59	5.79	795	52.63	85.91	44.24	33.63	60.71	54.66	33.41	97.18	3.65	12	40	2	32	0	770	15	26	0	0	0	0
mbin006	idba ud	maxbin 2	61.7	3.36	37	35.29	0.02	9.95	0.02	0.02	0.02	51.71	99.63	0.37	0	31	1	29	0	0	0	19	0	0	0	0
mbin007	idba ud	maxbin 2	64.1	5.95	1132	28.7	3.38	18.47	13.66	21.67	3.92	23.1	99.57	44.84	1.92	41	2	32	0	0	16	1081	0	0	0	0
mbin008	idba ud	maxbin 2	60.9	3.46	240	23.04	67.81	13.8	25.61	45.45	76.25	7.27	99.91	3.26	87.5	31	1	29	0	31	0	0	0	0	27	0
mbin009	idba ud	maxbin 2	63.5	3.86	28	20.95	48.62	21.28	4.05	10.31	117.15	77.82	100	0.5	0	31	3	18	0	0	5	9	0	0	0	0
mbin010	idba ud	maxbin 2	64.7	3.01	1034	19.29	14.1	9.36	0.66	1.2	20.34	23.12	43.13	1.72	100	9	1	9	0	4	25	963	0	0	0	0
mbin011	idba ud	maxbin 2	42.8	4.34	82	12.79	2.35	3.62	0.4	1.53	1.22	13.54	100	1.59	14.29	32	1	32	0	0	7	2	65	0	0	27
mbin012	idba ud	maxbin 2	67.1	4.63	73	9.05	0.01	24.88	0.01	0.01	0.01	30.9	99.5	0.43	0	32	5	15	0	0	0	0	0	71	0	0
mbin013	idba ud	maxbin 2	54	3.39	111	8.83	1.88	20.24	10.6	41.36	2.73	82.96	97.34	2.28	8.33	31	3	20	2	0	12	43	1	0	0	0
mbin014	idba ud	maxbin 2	65.1	3.58	85	6.68	0.01	9.48	0	0	0.01	5.39	100	1.06	0	32	1	32	0	0	0	0	0	0	0	0
mbin015	idba ud	maxbin 2	64.4	3.74	1429	3.05	10.66	3.77	7.48	9.36	10.4	4.61	66.97	7.27	36.67	21	1	21	1	47	42	0	0	0	0	0
mbin016	idba ud	maxbin 2	67.2	6.62	1817	2.78	0.19	4.33	3.13	4.71	0.16	5.45	93.98	47.01	7.84	40	4	14	0	62	0	0	0	0	0	0
mbin017	idba ud	maxbin 2	69.8	6.06	2388	2.6	4.06	0.32	0.26	0.2	3.11	0.36	88.07	11.59	75	33	4	16	0	49	0	0	0	0	17	0
mbin018	idba ud	maxbin 2	58.5	3.53	140	2.56	1.25	2.16	1.92	5.81	1.22	3.68	98.86	2.52	30.77	29	2	28	0	0	11	23	0	0	63	0
mbin019	idba ud	maxbin 2	61	4.28	338	2.5	0.02	0.89	0.02	0.03	0.04	4.09	99.63	11.02	6.82	31	4	13	0	0	16	281	0	0	0	0
mbin020	idba ud	maxbin 2	67.5	4.62	893	2.47	0.02	5.29	0.02	0.04	0.01	1.9	94.63	3.48	20	24	5	8	0	0	0	0	0	0	0	0
mbin021	idba ud	maxbin 2	50.6	4.8	779	2.47	0.61	1.68	0.51	1.05	0.22	2.66	100	12.62	0	40	3	31	0	0	7	0	34	0	0	352
mbin022	idba ud	maxbin 2	62.3	4.85	441	2.01	1.04	2.55	0.23	0.36	0.3	2.7	99.5	4.24	3.03	37	2	32	0	0	0	0	0	0	25	0
mbin023	idba ud	maxbin 2	54.2	1.48	412	1.15	206.8	0.82	19.07	42.89	199.96	1.13	8.54	1.72	100	3	1	3	0	0	296	6	0	0	1	0
mbin024	idba ud	maxbin 2	54.5	1.71	864	1.14	0	0.65	0	0.01	0	4.5	59.3	0.25	0	20	3	1	0	0	0	0	0	0	0	0
mbin025	idba ud	maxbin 2	65	4.17	171	1.12	0.02	12	0.15	2.68	0.01	4.02	99.4	0.53	0	31	1	31	0	0	0	0	0	0	0	0
mbin026	idba ud	maxbin 2	57.2	3.6	75	1.1	0.19	2.72	1.74	4.44	0.18	9.01	98.1	2.5	11.11	31	4	28	0	0	0	0	0	0	0	0
mbin027	idba ud	maxbin 2	58.4	4.17	1076	1.02	0.06	2.32	1.57	1.8	0.03	2.49	89.08	7.04	52	33	5	13	0	0	0	0	0	0	0	0
mbin028	idba ud	maxbin 2	68.2	5.79	1728	0.94	0.16	0.66	1.08	2.5	0.1	2.79	91.03	25.34	16.81	26	6	6	0	0	0	361	0	0	3	0
mbin029	idba ud	maxbin 2	63.4	3.73	598	0.71	0.38	6.41	0.26	0.45	0.15	0.99	94.75	3.48	33.33	31	3	10	0	0	0	0	0	0	0	0
mbin030	idba ud	maxbin 2	68.3	3.33	337	0.64	2.91	5.9	24.33	33.81	0.06	4.37	96.63	1.69	0	31	5	27	0	0	2	0	0	0	0	0
mbin031	idba ud	maxbin 2	68.3	4.05	91	0.25	1.6	2.79	6.95	7.72	1.16	0.88	96.22	0.54	66.67	31	4	12	0	0	8	0	0	0	0	0
mbin032	idba ud	maxbin 2	60.7	4.04	229	0.24	63.99	0.29	2.84	4.6	76.72	0.34	99.51	3.29	26.67	31	2	30	0	0	98	0	0	0	71	0
mbin033	idba ud	maxbin 2	68.5	4.06	2116	0.16	0.34	0.19	0.04	0.08	0.05	0.74	68.95	22.71	0	41	6	16	0	0	0	0	0	0	0	0
mbin034	idba ud	maxbin 2	54.9	5.01	293	0.09	0.28	0.08	1.92	7.57	9.13	1.03	95.76	8.48	0	35	5	15	0	0	148	0	0	0	0	0
mbin035	idba ud	maxbin 2	57.7	4.39	2233	0.06	0.63	0.15	0.11	0.26	0.69	0.23	74.82	29.55	14.17	34	5	20	0	0	0	10	0	0	0	1
mbin036	idba ud	maxbin 2	68.1	5.34	1129	0.05	0.02	0.04	0.09	0.06	0.01	0.05	94.73	7.69	24	34	4	11	0	0	0	23	0	0	14	0
mbin037	idba ud	maxbin 2	61.5	3.17	255	0.04	0	0.31	0.94	0.96	0.02	8.06	95.51	2.25	0	32	5	21	0	0	0	0	0	0	0	0
mbin038	idba ud	maxbin 2	60.9	4.31	1331	0.03	1.04	0.12	2.68	3.94	0.33	0.11	90.83	18.4	3.67	35	1	33	0	0	8	0	0	0	149	0
mbin039	idba ud	maxbin 2	62.4	4.4	259	0.03	10.21	0.02	0.86	1.21	12.42	0.02	97.58	3.37	28.57	32	2	25	0	119	0	0	0	0	0	0
mbin040	idba ud	maxbin 2	62.2	5.89	121	0.01	21.69	0	0.12	0.17	0.08	0	97.89	5.05	0	30	3	18	0	0	0	0	0	0	0	0
mbin041	idba ud	maxbin 2	64.6	4.33	61	0.01	0	0.02	0	0	0	0.02	99.98	0	0	32	1	32	0	24	0	0	0	0	0	0
mgrp001	idba ud	groopm	66.8	0.26	126	0.0107	0.0121	0.013	0.1984	0.0073	0.0101	4.6626	0	0	0	3	2	2	0	0	0	0	0	0	0	0
mgrp002	idba ud	groopm	67.2	7.48	2499	0.0018	0.0026	0.0005	0.0003	0.0002	0.0013	8.2163	96	43.14	3.9	42	7	11	0	29	0	761	0	0	0	0
mgrp003	idba ud	groopm	64.8	4.22	45	0	0	0	0	0	0	74.9284	99.98	0	0	32	1	32	0	0	0	0	0	0	0	0
mgrp004	idba ud	groopm	59	5.94	1047	51.1916	32.1836	43.2341	81.3189	52.1243	59.2173	32.6313	97.85	2.64	60	32	1	32	0	1041	9	0	0	0	0	0
mgrp005	idba ud	groopm	65.2	2.2	1350	31.0285	34.5839	10.9619	0.7485	0.9817	26.6202	289.107	57.44	5.31	59.09	15	1	15	0	0	26	1328	0	0	0	0
mgrp006	idba ud	groopm	67.4	4.77	1011	2.0762	1.7201	4.8204	0.0056	0.0002	0.0113	0.0536	95.1	6.36	32	38	5	21	0	0	0	0	0	0	0	0
mgrp007	idba ud	groopm	67.3	4.63	100	9.8202	32.48	26.2065	0	0.0053	0	0.0034	99.5	1.74	0	32	5	15	0	0	0	0	0	87	0	0
mgrp011	idba ud	groopm	59.4	0.15	64	0	0.0053	0.0001	0	0	0	15.6889	0	0	0	0	0	0	0	0	0	45	0	0	0	0
mgrp012	idba ud	groopm	66.2	2.56	1195	16.4299	22.4359	6.2866	12.3668	19.8518	1.6843	120.68	75.6	5.92	50	15	2	14	0	0	0	1173	0	0	0	0
mgrp013	idba ud	groopm	57.3	3.45	68	7.6391	15.5615	4.0063	5.6842	11.1547	2.6843	52.8769	96.9	2.13	11.11	30	4	27	0	0	0	27	0	0	0	0
mgrp014	idba ud	groopm	54	3.23	61	3.5758	80.2436	17.6713	0.2579	0.3519	39.3622	184.782	97.16	2.17	9.09	31	3	20	0	0	0	8	0	0	0	0
mgrp015	idba ud	groopm	53.2	0.09	11	7.0042	17.0035	4.0635	4.5024	10.3037	3.5697	50.8679	0	0	0	0	0	0	0	0	0	4	0	0	0	0
mgrp018	idba ud	groopm	61.1	3.42	265	20.5948	6.6637	12.3486	61.3936	68.4078	41.2998	72.6763	99.48	3.26	87.5	30	1	28	0	0	2	0	0	0	0	0
mgrp019	idba ud	groopm	55.9	1.91	968	250.457	228.203	146.194	17.4627	21.6463	10.4132	88.0704	12.34	0	0	4	1	4	0	0	960	18	0	0	0	0
mgrp020	idba ud	groopm	68.4	3.36	399	0.2427	3.0076	4.2149	1.9638	0.0404	26.3173	0.059	95.51	0.56	0	31	5	27	0	0	0	0	0	0	0	0
mgrp021	idba ud	groopm	68.3	4.17	105	0.0294	0.6803	2.4584	1.4228	0.8234	7.6617	1.0525	99.26	0.97	50	31	4	13	0	0	0	0	0	0	0	0
mgrp022	idba ud	groopm	62.3	5.87	119	0	0	0	23.1409	0.0018	0.0009	0.0001	97.89	5.05	0	30	2	18	0	0	0	0	0	0	0	0
mgrp024	idba ud	groopm	67.7	3.57	632	2.0133	4.9862	4.2293	0.0172	0.0113	5.6709	8.0932	84.86	4.14	54.55	31	4	12	0	0	0	0	0	0	0	0
mgrp026	idba ud	groopm	57.6	1.05	941	245.39	222.226	142.517	252.844	312.986	61.9041	87.2737	40.21	0.64	33.33	32	2	31	0	0	940	0	0	0	0	0
mgrp027	idba ud	groopm	61.4	3.16	923	0.0006	0.0012	0.0096	1.1526	0.1642	3.5987	0.0059	84.49	5.84	20	36	2	33	0	0	0	0	0	0	144	0
mgrp028	idba ud	groopm	63	3.87	708	0.3331	0.7325	6.1426	0.1219	0.0083	0.1766	0.0071	97.12	3.98	40	31	3	10	0	0	0	0	0	0	0	0
mgrp029	idba ud	groopm	64	1.37	23	0.125	0.0773	0.0768	40.6517	47.52	6.4435	0.147	46.55	0	0	6	1	4	0	0	0	0	0	0	0	0
mgrp031	idba ud	groopm	61.9	3.31	72	0	0	0	60.8295	54.0142	4.4987	0.0061	98.28	0.92	80	30	1	29	0	0	0	0	0	0	64	0
mgrp035	idba ud	groopm	59.3	3.7	68	274.313	133.476	208.118	427.472	569.761	327.39	49.3954	99.63	2.05	0	33	3	22	67	0	0	0	0	0	0	0
mgrp036	idba ud	groopm	65.1	2.69	1485	1.8586	2.8307	2.804	10.2107	9.4186	8.0102	6.5943	30.02	5.33	75	10	1	10	0	31	0	0	0	0	0	0
mgrp037	idba ud	groopm	57.2	0.33	113	7.259	5.7402	5.3709	26.3545	37.0697	18.4922	22.2824	2.59	0	0	1	1	1	0	0	30	0	0	0	0	0
mgrp039	idba ud	groopm	54.8	1.99	1381	0.677	4.3044	0.3956	0.0003	0.0001	0.001	0.002	68.91	2.8	14.29	23	3	1	0	0	0	0	0	0	0	0
mgrp040	idba ud	groopm	61.9	3.28	17	35.5561	52.8371	9.6452	0.0037	0.0052	0.0012	0.0333	98.89	0.37	0	27	1	25	0	0	0	0	0	0	0	0
mgrp041	idba ud	groopm	65	2.98	1747	3.6847	6.0756	3.8701	0.2898	0.1968	2.7688	5.2238	56.23	8	41.67	16	2	15	0	35	0	0	0	0	0	0
mgrp042	idba ud	groopm	68.2	0.38	310	0.0543	0.2754	0.0056	0.0018	0.0001	0.0017	4.2444	12.5	4.17	0	3	2	2	0	0	0	18	0	0	0	0
mgrp043	idba ud	groopm	57.3	0.09	9	0	0	0	0	0	0	91.1545	0	0	0	0	0	0	0	0	0	0	0	0	0	0
mgrp044	idba ud	groopm	57	0.46	393	0.1268	0.241	0.0165	0.0008	0.0001	0.0013	3.48	18.42	0	0	2	2	1	0	0	0	0	0	0	0	0
mgrp045	idba ud	groopm	51.5	3.03	286	0.1239	0.2657	0.0542	0.3405	0.0615	0.8077	5.2323	82.16	1.59	0	25	1	25	0	0	0	0	0	0	0	251
mgrp046	idba ud	groopm	61.8	2.48	321	0.3076	0.2536	0.1827	66.6292	151.608	3.5777	0.1033	51.74	1.97	20	27	3	21	0	0	184	0	0	0	0	0
mgrp047	idba ud	groopm	57.3	0.5	410	0.4456	0.3926	0.2841	237.176	298.398	49.2175	0.1372	0.78	0	0	2	1	2	0	0	312	0	0	0	1	0
mgrp049	idba ud	groopm	67.8	1.54	1389	4.508	0.4475	0.2664	0.0078	0.0057	0	0.006	6.35	0.16	0	4	3	2	0	0	0	0	0	0	0	0
mgrp050	idba ud	groopm	64.8	4.29	232	1.5389	5.3273	15.6508	0.1245	0.0523	3.1853	3.9787	99.1	0.85	0	31	1	31	0	0	0	0	0	0	0	0
mgrp052	idba ud	groopm	65.1	3.44	51	6.4682	5.3527	9.6156	0	0	0	0.0105	100	0.36	0	32	1	32	0	0	0	0	0	0	0	0
mgrp054	idba ud	groopm	60.8	3.59	67	1.393	3.4754	0.0083	0.0004	0.0017	0	17.0468	98.89	0.98	0	29	4	13	0	0	0	0	0	0	0	0
mgrp055	idba ud	groopm	68.9	3.46	915	1.0621	3.0672	0.6745	0.0709	0.0095	3.0266	4.5132	71.13	7.5	24.24	22	5	7	0	0	0	0	0	0	0	0
mgrp056	idba ud	groopm	63.7	3.72	39	26.2929	14.9314	22.7502	4.7023	5.4919	17.7273	12.4069	99.57	0.22	0	32	1	32	0	0	0	0	0	0	0	0
mgrp058	idba ud	groopm	69.8	2.92	1106	2.8812	0.1769	0.1596	4.4018	3.2993	0.0444	0.0047	57.17	2.7	75	15	3	5	0	34	0	0	0	0	0	0
mgrp059	idba ud	groopm	62.1	5.42	1065	0.8406	1.8882	1.6231	0.4343	0.0678	0.2565	1.1354	99.59	14.46	5.75	41	4	35	0	0	0	0	0	0	29	0
mgrp063	idba ud	groopm	63.8	1.23	1201	28.8007	33.3074	10.3339	2.5376	4.0504	22.6459	259.397	36.42	5.89	90	23	2	22	0	4	12	1127	0	0	0	0
mgrp064	idba ud	groopm	57.1	4.25	34	98.1015	160.835	132.737	17.8074	28.3148	137.018	155.231	100	1.3	0	31	1	23	0	0	0	0	0	0	0	0
mgrp066	idba ud	groopm	53.5	1	230	0.0778	0.0664	0.0421	0.6421	0.8288	20.3693	0.0182	4.47	0	0	1	1	1	0	0	166	0	0	0	0	0
mgrp067	idba ud	groopm	54.4	1.48	793	7.4792	6.6135	4.2921	171.112	167.111	36.444	3.9128	10.52	1.72	100	4	2	3	0	0	587	9	0	0	0	0
mgrp069	idba ud	groopm	61.4	3.09	245	0.0836	7.5149	0.1634	0.0034	0.0002	0.5572	0.1836	92.13	1.12	0	31	4	21	0	0	0	0	0	0	0	0
mgrp070	idba ud	groopm	67	1.84	1852	1.0434	1.6232	0.9829	0.1218	0.0419	0.1764	1.6741	20.05	5.49	0	11	4	4	0	8	0	0	0	0	3	0
mgrp071	idba ud	groopm	42.7	4.29	73	12.5132	13.1263	3.4375	1.9255	0.4109	1.3759	9.2158	100	1.59	14.29	32	1	32	0	0	0	0	72	0	0	6
mgrp072	idba ud	groopm	56.7	0.3	312	0.0038	0.0066	0.0017	0.0004	0.005	0.2919	3.1069	12.07	0	0	5	2	2	0	0	0	0	0	0	0	0
mgrp074	idba ud	groopm	68	2.42	1175	0.0397	0.0717	0.0077	0.0024	0.0041	0.0148	4.6505	31.09	3.45	0	7	3	4	0	49	0	0	0	0	0	0
mgrp075	idba ud	groopm	57.1	0.25	113	0.4537	0.0206	0.0218	4.8333	3.4677	0.1362	0.002	0	0	0	0	0	0	0	90	0	0	0	0	0	0
mgrp076	idba ud	groopm	58.5	3.35	71	0.0106	0.0113	0.0259	18.6356	5.5633	1.5894	0.0004	98.88	0.97	100	29	2	28	0	0	0	0	0	0	60	0
mgrp078	idba ud	groopm	68.8	1.91	1808	0.3458	1.7481	0.7254	1.1137	0.8059	5.8036	19.0039	40.94	1.69	0	24	3	19	0	0	0	0	0	0	0	0
mgrp080	idba ud	groopm	59.1	0.35	71	0.1659	1.4153	0.1227	0.0021	0.0008	0.005	2.5863	0	0	0	0	0	0	0	0	0	0	0	0	0	0
mgrp081	idba ud	groopm	58.5	0.79	210	41.1758	27.1487	31.9919	18.086	6.664	2.3241	32.8661	24.46	0.01	100	17	2	11	0	0	0	0	0	0	0	0
mgrp082	idba ud	groopm	55.2	1.09	1098	0.6087	2.1399	1.8317	0.0699	0.0052	2.1759	1.1857	16.57	1.72	0	9	5	1	0	0	0	0	0	0	0	0
mgrp083	idba ud	groopm	67.9	0.87	457	1.1537	2.7033	1.0363	0.085	0.0265	1.8299	4.496	16.95	0.74	0	13	5	5	0	0	0	0	0	0	0	0
mgrp084	idba ud	groopm	61.5	1.85	1401	0.127	0.4974	0.2251	0.068	0.0037	0.1032	3.2797	27.74	5.75	8.7	15	4	6	0	0	0	0	0	0	0	4
mgrp085	idba ud	groopm	66.4	0.91	545	0.6086	1.8461	0.8402	0.2289	0.0983	1.7678	1.1003	10.14	1.72	100	4	3	2	0	0	0	0	0	0	0	0
mgrp087	idba ud	groopm	58.4	0.78	229	0.6179	2.2918	2.0403	0.0293	0.0039	1.9734	1.1001	21.85	0	0	4	3	2	0	0	0	0	0	0	0	0
mgrp092	idba ud	groopm	46.2	0.07	15	290.649	270.457	170.303	0.0587	0.0809	1.8648	101.641	0	0	0	0	0	0	0	0	15	0	0	0	0	0
mgrp093	idba ud	groopm	67.5	0.8	584	2.8011	4.6738	2.9581	0.1807	0.1224	2.8734	5.6275	11.83	3.45	0	2	2	1	0	7	0	0	0	0	0	0
mgrp095	idba ud	groopm	53.8	0.07	17	40.6305	63.7473	11.494	0.0333	0.0561	0.0221	0.3424	0.74	0	0	4	1	4	0	0	0	4	0	0	0	0
mgrp097	idba ud	groopm	47	0.06	20	0	0.0071	0.0053	20.6723	8.2125	2.4753	0.0038	0	0	0	0	0	0	0	18	0	0	0	0	0	0
mgrp100	idba ud	groopm	63.7	3.75	14	20.3049	76.2394	20.5403	48.457	117.144	10.1847	49.9179	100	0.5	0	29	3	18	0	0	0	0	0	0	0	0
mgrp101	idba ud	groopm	70.4	0.9	546	3.5818	0.3638	0.3168	3.2635	2.1858	0.0802	0.0427	20.07	1.09	33.33	13	3	7	0	13	0	0	0	0	4	0
mgrp103	idba ud	groopm	59.2	1.72	1374	0.3546	0.6144	0.494	2.0713	2.0578	1.4065	2.6251	40.13	8.62	14.29	10	5	4	0	0	4	0	0	0	0	0
mgrp105	idba ud	groopm	55.3	3.88	53	0.3371	1.3097	0.3616	0.656	9.9371	6.117	5.0562	95.39	1.37	0	34	4	14	0	0	20	0	0	0	0	0
mgrp112	idba ud	groopm	60.1	0.35	100	1.6851	1.8052	4.1296	0.0255	0.0008	0.0279	0.1244	0.86	0	0	0	0	0	0	0	0	0	0	0	0	0
mgrp113	idba ud	groopm	58.6	0.07	13	13.6314	50.8432	38.4144	0.0225	0.0302	0	0.0175	0	0	0	0	0	0	0	0	0	0	0	13	0	0
mgrp114	idba ud	groopm	49	0.2	50	0.1055	0.0617	0.0554	87.7687	231.456	7.9833	0.0179	0	0	0	0	0	0	0	0	28	0	0	0	0	0
mgrp115	idba ud	groopm	57.5	1.11	476	0.5473	1.983	1.8418	0.1122	0.0408	1.2427	1.1451	19.83	0	0	2	2	1	0	0	0	0	0	0	0	0
mgrp119	idba ud	groopm	63.3	0.31	178	0	0.0045	0.0187	0.4085	0.0647	3.1097	0.0197	4.17	0	0	2	2	1	0	0	0	0	0	0	13	0
mgrp120	idba ud	groopm	59	1.21	733	0.1808	0.706	0.5501	0.5302	0.5005	1.0105	2.1491	39.68	6.01	9.09	18	4	6	0	0	0	9	0	0	0	6
mgrp121	idba ud	groopm	59.1	0.6	378	0.0541	0.2987	0.1661	1.001	0.877	0.5327	2.1257	15.75	1.72	0	9	4	4	0	0	0	0	0	0	0	0
mgrp122	idba ud	groopm	64.3	0.73	515	5.1671	7.971	5.859	9.9869	9.0766	10.2141	11.3013	22.21	0.6	50	24	1	24	0	25	18	0	0	0	0	0
mgrp124	idba ud	groopm	62.9	0.73	440	0.0472	0.3497	0.3089	0.01	0.0047	4.0414	1.4091	5.64	0	0	4	2	1	0	0	0	0	0	0	0	0
mgrp128	idba ud	groopm	67.8	0.45	396	0.1451	0.4257	0.099	0.4218	0.0909	0.6868	4.5083	13.24	0	0	0	0	0	0	0	0	0	0	0	0	0
mgrp130	idba ud	groopm	58.6	0.33	353	0.0023	0.0049	0.0116	0.0179	0.0031	2.7701	0.0363	9.48	0	0	2	2	1	0	0	0	0	0	0	0	0
mgrp132	idba ud	groopm	68.1	0.38	203	1.3055	3.4854	2.1138	0.0837	0.0528	3.567	4.3156	5.33	0	0	6	2	1	0	0	0	0	0	0	0	0
mgrp133	idba ud	groopm	49.1	0.06	20	43.5638	55.5599	15.3399	0.3499	0.5421	32.6936	381.153	0	0	0	2	0	0	0	0	0	20	0	0	0	0
