# Supplementary material for: Relative abundance of ‘Candidatus Tenderia electrophaga’ is linked to cathodic current in an aerobic biocathode community
Source: Microb Biotechnol. 2017 Jul 11;11(1):98–111. doi: 10.1111/1751-7915.12757 (PMC5743799; doi:10.1111/1751-7915.12757)
Supplement: Supplementary file 10 [file MBT2-11-98-s010.xlsx]

## Sheet: Sheet1
Table S4 (Excel spreadsheet). Relative abundance for all 7 replicate bioelectrochemical systems (BES) for which metagenomic reads were generated using Metaphyler, Kraken, and blastn at the genus, family, and order levels. Data shown in this table is identical to that depicted graphically in Figure S2.
total read count	69720	80341	58844	29813	49625	90907	71514	20172871	41115915	17283908	12401510	17897222	27683332	21211929	579791	13383639	6201626	2318936	4353232	15862462	9038648
method	metaphler	metaphler	metaphler	metaphler	metaphler	metaphler	metaphler	Blastn	Blastn	Blastn	Blastn	Blastn	Blastn	Blastn	Kraken	Kraken	Kraken	Kraken	Kraken	Kraken	Kraken
max in any sample	1031813	2021213	2031813	3040813	4040813	4021213	4032113	1031813	2021213	2031813	3040813	4040813	4021213	4032113	1031813	2021213	2031813	3040813	4040813	4021213	4032113
0.867525	0.409983	0.411197	0.343637	0.151679	0.215073	0.450757	0.374095	0.103713	0.100129	0.0741284	0.0230045	0.0347851	0.0972641	0.09037	0.499671	0.867525	0.769764	0.481724	0.637027	0.864666	0.807377	Bacteria;Proteobacteria;Gammaproteobacteria;Alteromonadales
0.227587	0.148264	0.208051	0.191999	0.215309	0.227587	0.1323	0.115054	0.148049	0.214307	0.179502	0.160593	0.201131	0.135226	0.109414	0.035211	0.00791616	0.0186412	0.0218924	0.0202245	0.00689559	0.0106545	Bacteria;Proteobacteria;Alphaproteobacteria;Rhodobacterales
0.179811	0.054432	0.056198	0.0607878	0.0944219	0.082539	0.0602594	0.0628408	0.16243	0.171383	0.150621	0.179811	0.157901	0.177921	0.162633	0.0135152	0.00524491	0.00836764	0.0199027	0.0129929	0.00547254	0.00708037	Bacteria;Proteobacteria;;
0.157884	0.0916093	0.0775445	0.116596	0.145608	0.122579	0.0789818	0.0915905	0.0520716	0.0325475	0.0639651	0.0619659	0.0617589	0.0435481	0.0490962	0.157884	0.0270163	0.0547929	0.100621	0.0793643	0.0238667	0.0367507	Bacteria;Proteobacteria;Alphaproteobacteria;Rhizobiales
0.115755	0.0676277	0.0904519	0.104667	0.115755	0.114458	0.0984743	0.0990156	0.0508257	0.0488673	0.0762737	0.0636418	0.0722894	0.0601981	0.0752054	0.0111023	0.00290788	0.00577623	0.00958888	0.00809651	0.00290403	0.00443628	Bacteria;Proteobacteria;Alphaproteobacteria;
0.112568	0.0943632	0.0640271	0.0737034	0.112568	0.0944282	0.0742847	0.0984562	0.0982805	0.0983451	0.0725635	0.0750796	0.0676164	0.0970168	0.0853323	0.0059418	0.00273139	0.00594393	0.00979113	0.00642534	0.00331008	0.00610335	Bacteria;Proteobacteria;Gammaproteobacteria;
0.0710025	0	0	0	0	0	0	0	0.0431145	0.00420849	0.0710025	0.0564172	0.0699441	0.00952916	0.0679801	0	0	0	0	0	0	0	Bacteria;Proteobacteria;Alphaproteobacteria;Kordiimonadales
0.0572345	0.0062249	0.00515304	0.00582897	0.00999564	0.00856423	0.00608314	0.00734122	0.0357036	0.047313	0.0326072	0.0572345	0.0418746	0.045786	0.0266696	0.0117646	0.00918188	0.0110797	0.0416221	0.0231481	0.00995552	0.00741947	Bacteria;Proteobacteria;Gammaproteobacteria;Chromatiales
0.0506694	0.0195783	0.0143389	0.0152097	0.0274377	0.0214811	0.0160934	0.018402	0.0101978	0.0101517	0.00778597	0.00791775	0.00722855	0.0101543	0.00929152	0.0341382	0.0114301	0.0185721	0.0506694	0.031886	0.0126522	0.0187426	Bacteria;Proteobacteria;Gammaproteobacteria;Pseudomonadales
0.0491036	0.0139128	0.0136916	0.0118449	0.0236809	0.0180151	0.0149273	0.0147104	0.0257397	0.0281624	0.0245889	0.0308216	0.0263548	0.0289825	0.0267505	0.0363493	0.0122485	0.0190587	0.0491036	0.0317881	0.0128826	0.0163734	Bacteria;Proteobacteria;Betaproteobacteria;Burkholderiales
0.0450323	0.0394005	0.0118619	0.0181327	0.0252574	0.0255718	0.0155324	0.0441172	0.0405184	0.0189584	0.0229298	0.0163529	0.0205713	0.0234194	0.0450323	0.036696	0.00420327	0.00982388	0.0210842	0.0184987	0.00545899	0.0187944	Bacteria;Proteobacteria;Gammaproteobacteria;Oceanospirillales
0.0341502	0.00884968	0.00955925	0.0118449	0.00905645	0.00989421	0.0128703	0.0139833	0.0163117	0.0156322	0.0249111	0.0174385	0.0180297	0.0251535	0.029863	0.0341502	0.00663273	0.013579	0.021362	0.0165321	0.0079168	0.0123096	Bacteria;Proteobacteria;Alphaproteobacteria;Rhodospirillales
0.018985	0.010284	0.0110529	0.00995853	0.018985	0.0147305	0.0111543	0.0114663	0.00856115	0.0113817	0.00785372	0.0124319	0.0100674	0.011029	0.00752515	0.00123493	0.000520935	0.000783504	0.00226354	0.00139161	0.000571286	0.000657731	Bacteria;Proteobacteria;Betaproteobacteria;
0.0182243	0.00486231	0.0032611	0.00455442	0.0075135	0.00616625	0.00352008	0.00604078	0.00590258	0.00593199	0.00505059	0.00511075	0.00481125	0.00606401	0.00549314	0.00879282	0.00412018	0.00637833	0.0182243	0.0117814	0.00450586	0.00561035	Bacteria;Proteobacteria;Gammaproteobacteria;Enterobacteriales
0.0172942	0.00688468	0.00119491	0.00234518	0.0011069	0.00199496	0.000396009	0.00787258	0.0137418	0.000959896	0.0052999	0.00154925	0.00299695	0.0010079	0.0151874	0.0172942	0.000375458	0.00124774	0.000574833	0.000939302	0.00013989	0.00306849	Bacteria;Bacteroidetes;Flavobacteriia;Flavobacteriales
0.0160319	0	0	0	0	0	0	0	0	0	0	0	0	0	0	0.0150175	0.00377028	0.00665584	0.0160319	0.0108726	0.00381057	0.00535213	Bacteria;Actinobacteria;Actinobacteria;Actinomycetales
0.0155787	0.00242398	0.002228	0.00271905	0.0044276	0.00326448	0.00281606	0.00216741	0.00974289	0.0106546	0.00885766	0.0126311	0.0103013	0.0106416	0.00897085	0.00799598	0.0034933	0.00488549	0.0155787	0.00939256	0.00381013	0.00409895	Bacteria;Proteobacteria;Gammaproteobacteria;Xanthomonadales
0.0140492	0	1.24469e-05	1.69941e-05	0	0	0	2.79666e-05	0.00303888	0.00281667	0.00294118	0.00423053	0.00409673	0.0140492	0.00388216	0.000957241	0.000513388	0.000733356	0.00226742	0.0013142	0.000565234	0.000545767	Bacteria;Proteobacteria;Deltaproteobacteria;Desulfobacterales
0.0105124	0.00428858	0.00311174	0.00732445	0.00697682	0.00658942	0.00402609	0.00708952	0.00365114	0.00368487	0.00490259	0.00502713	0.00506637	0.00417797	0.00513508	0.0105124	0.00228555	0.00547695	0.00908736	0.00738716	0.00237214	0.00433417	Bacteria;Proteobacteria;Alphaproteobacteria;Sphingomonadales
0.00969076	0.000444636	6.22347e-05	0.000152947	0.000335424	0.000322418	0.000143003	0.000517381	0.00707847	0.00871565	0.00647273	0.00969076	0.00760632	0.00857115	0.00609926	0.00467927	0.00206341	0.00287102	0.00876738	0.00528734	0.00222796	0.00227943	Bacteria;Proteobacteria;Betaproteobacteria;Rhodocyclales
0.00952182	1.43431e-05	0	0	0	0	1.10003e-05	0	0.00510002	0.00735868	0.00458519	0.00952182	0.00656281	0.00715828	0.00307638	0	0	0	0	0	0	0	Bacteria;Proteobacteria;Gammaproteobacteria;sulfur-oxidizing symbionts
0.00925338	0.000143431	0.000273833	0.000424852	0.000368967	0.000282116	9.90023e-05	0.000517381	0.000810693	0.000819804	0.000825045	0.000883844	0.000865609	0.000887393	0.000983362	0.00278549	0.0019807	0.00252015	0.00925338	0.00514583	0.00214147	0.00160201	Bacteria;Proteobacteria;Deltaproteobacteria;Desulfovibrionales
0.00904809	0.0026965	0.0048792	0.00453742	0.00459531	0.00403023	0.00575313	0.00497805	0.00240531	0.00263224	0.00333536	0.00306737	0.00323195	0.003161	0.00343741	0.00904809	0.00192549	0.0035976	0.00574444	0.00443027	0.00192643	0.00289723	Bacteria;Proteobacteria;Alphaproteobacteria;Caulobacterales
0.00869886	0.00174986	0.00177991	0.00243015	0.00462885	0.0043728	0.00158404	0.00338395	0.00585177	0.00578243	0.00647666	0.00869886	0.00769985	0.00635491	0.00726563	0	0	0	0	0	0	0	Bacteria;Actinobacteria;Actinobacteridae;Actinomycetales
0.00829782	0	0	0	0	0	0	0	0	0	0	0	0	0	0	0.00829782	0.00283944	0.00398041	0.00737882	0.00644142	0.00181227	0.0024289	Bacteria;Proteobacteria;Alphaproteobacteria;Polymorphum_gilvum
0.00758335	0	0	0	0	0	1.10003e-05	0	0.00479629	0.00596667	0.00448197	0.00758335	0.00569563	0.00579471	0.00401057	0.00120561	0.00080434	0.00109084	0.00362709	0.00221376	0.000867772	0.000890177	Bacteria;Proteobacteria;Gammaproteobacteria;Methylococcales
0.00752371	1.43431e-05	1.24469e-05	1.69941e-05	0	0	0	1.39833e-05	0.00457907	0.0048094	0.00366682	0.00384437	0.00329006	0.00479679	0.00393661	0.00333051	0.00163259	0.00228005	0.00752371	0.00454168	0.00180502	0.00194078	Bacteria;Proteobacteria;Gammaproteobacteria;Aeromonadales
0.00658007	0	0	0	0	0	0	0	0.00658007	0.00347693	0.00397242	0.00284627	0.00280932	0.00619181	0.00430366	0	0	0	0	0	0	0	Bacteria;Proteobacteria;Alphaproteobacteria;unclassified Alphaproteobacteria
0.00626601	0	1.24469e-05	0	0	0	0	0	0.00339292	0.00478523	0.00316902	0.00626601	0.0043447	0.00432928	0.00212423	0.000596767	0.000534832	0.000628384	0.00244379	0.00125079	0.00056454	0.000371626	Bacteria;Proteobacteria;Betaproteobacteria;Hydrogenophilales
0.0055895	0	0	0	0	0	0	0	0.00533107	0.00445521	0.00408877	0.00334588	0.00339667	0.00426462	0.0055895	0	0	0	0	0	0	0	Bacteria;Proteobacteria;Gammaproteobacteria;unclassified Gammaproteobacteria
0.00558335	0.00202238	0.00278812	0.00192033	0.00392446	0.0035063	0.00293707	0.0011746	0.00417908	0.00478866	0.00377085	0.00558335	0.00454322	0.00473949	0.00364776	0.00269235	0.00125287	0.00174906	0.00555988	0.00340689	0.00137349	0.00142366	Bacteria;Proteobacteria;Betaproteobacteria;Neisseriales
0.00489966	2.86862e-05	0.000136916	8.49704e-05	0.00013417	4.03023e-05	6.60015e-05	0.000111866	0.000742185	0.00097641	0.000706553	0.000978994	0.000770622	0.000967694	0.000601548	0.00183687	0.00110112	0.00147252	0.00489966	0.00289256	0.00117548	0.000978907	Bacteria;Proteobacteria;Deltaproteobacteria;Desulfuromonadales
0.00432655	0.00182157	0.00192928	0.00193733	0.0041928	0.00312343	0.00233205	0.00169198	0.00242682	0.00245642	0.00271154	0.00383195	0.00336382	0.00242012	0.00297828	0.00288725	0.000876219	0.00144333	0.00432655	0.0027104	0.000920853	0.00115327	Bacteria;Proteobacteria;Deltaproteobacteria;Myxococcales
0.00354746	1.43431e-05	0	0	0	0	0	0	0.00305866	0.00354746	0.00257806	0.00212821	0.00218922	0.00306148	0.00297234	0	0	0	0	0	0	0	Bacteria;Proteobacteria;Gammaproteobacteria;OMG group
0.00346193	0	0	0	0	0	0	0	0.000491056	0.000680199	0.000467718	0.000839656	0.000617023	0.000639735	0.000381012	0.000551923	0.00077266	0.000796404	0.00346193	0.00172906	0.000811602	0.000383022	Bacteria;Proteobacteria;Deltaproteobacteria;Desulfarculales
0.00324582	8.60585e-05	6.22347e-05	6.79763e-05	0.000402509	0.00036272	0.000286007	0.000209749	0.00290197	0.00321498	0.00246657	0.00222965	0.00209401	0.00324582	0.0025917	0	0	0	0	0	0	0	Bacteria;Cyanobacteria;Oscillatoriophycideae;Chroococcales
0.00295047	0.00225186	0.000311174	0.00101965	0.000536679	0.00070529	9.90023e-05	0.00295047	0.00118283	0.00012939	0.000547966	0.000287142	0.000464094	0.000168007	0.0012881	8.6238e-05	1.6438e-05	2.35422e-05	7.15846e-05	3.88217e-05	1.90387e-05	2.36761e-05	Bacteria;Bacteroidetes;;
0.00291819	0.00110442	0.00144385	0.000968663	0.00291819	0.00179345	0.00159504	0.000629247	0.000971354	0.00136996	0.000915129	0.0015769	0.001246	0.0013761	0.000901851	0.000562272	0.000484995	0.000585814	0.00217039	0.0012168	0.000533902	0.000368529	Bacteria;Proteobacteria;Betaproteobacteria;Methylophilales
0.0026902	0	0	0	0	0	0	0	0.0026902	0.00205458	0.00200603	0.00175704	0.0018052	0.00210654	0.00260354	0	0	0	0	0	0	0	Bacteria;Proteobacteria;Gammaproteobacteria;Salinisphaerales
0.0025177	0	0	0	0	0	0	0	0.000260548	0.0018532	0.000410787	0.000691367	0.000955847	0.001746	0.000519849	0.00157643	0.0025177	0.000517445	0.00220618	0.00236491	0.0021254	0.000438229	Bacteria;Proteobacteria;Alphaproteobacteria;Parvularculales
0.00227927	0.000444636	0.000248939	0.00103664	0.00130815	0.00203526	0.000242006	0.00227927	0.000749769	0.00103889	0.000676062	0.00146289	0.000931262	0.00110431	0.000528193	0.000238017	0.000271227	0.000284925	0.00116433	0.000620688	0.000295604	0.00015832	Bacteria;Proteobacteria;Deltaproteobacteria;
0.00222645	0	0	0	0	2.01511e-05	0	1.39833e-05	0.000415905	0.000439659	0.000351136	0.000528	0.000441409	0.000475123	0.000358053	0.000532951	0.000491346	0.000599036	0.00222645	0.00122736	0.000524194	0.000397405	Bacteria;Proteobacteria;Gammaproteobacteria;Acidithiobacillales
0.00213589	1.43431e-05	1.24469e-05	1.69941e-05	6.70848e-05	2.01511e-05	2.20005e-05	0	0.00173515	0.00134826	0.00147582	0.00134621	0.00119946	0.0013606	0.00179432	0.000476034	0.000436279	0.000886703	0.00213589	0.00147569	0.000549158	0.000775227	Bacteria;Proteobacteria;Gammaproteobacteria;Thiotrichales
0.00209749	0.00170683	0.00028628	0.000628781	0.000301882	0.00036272	0.000132003	0.00209749	0.000267091	1.93356e-05	0.000110912	3.89469e-05	7.48161e-05	1.80614e-05	0.00031553	0	0	0	0	0	0	0	Bacteria;Bacteroidetes;Flavobacteriia;
0.00208555	1.43431e-05	4.97878e-05	0.000118959	0.000805018	0.000745592	0	1.39833e-05	0.00107813	0.00115464	0.0012702	0.00208555	0.00177128	0.0011452	0.00136051	0.000331154	0.000141367	0.000236228	0.000869364	0.000554531	0.000138818	0.000179894	Bacteria;Planctomycetes;Planctomycetia;Planctomycetales
0.00207609	0	0	0	0	0	0	0	0.00186359	0.00202112	0.00150527	0.00203661	0.00173625	0.00207609	0.00159825	0.000643335	0.000374263	0.000443916	0.00146964	0.000903467	0.000396092	0.000406255	Bacteria;Proteobacteria;Gammaproteobacteria;Simiduia
0.00207523	0	0	0	0	0	0	0	0.000202004	0.00022957	0.000522683	0.00207523	0.00188985	0.000242818	0.000608337	0.000282861	8.3236e-05	0.000169794	0.00107291	0.000689373	7.46416e-05	0.000156329	Bacteria;Planctomycetes;Phycisphaerae;Phycisphaerales
0.00204361	0	0	0	0	0	0	0	0	0	0	0	0	0	0	0.000508804	0.000444573	0.000540181	0.00204361	0.00113272	0.000478866	0.000381584	Bacteria;Proteobacteria;Betaproteobacteria;Sulfuricellales
0.00201251	0	0	0	0	0	0	0	0.00151297	0.00153841	0.00201251	0.00169246	0.00176485	0.00179151	0.00189794	0	0	0	0	0	0	0	Bacteria;Proteobacteria;Alphaproteobacteria;Polymorphum
0.00195613	5.73723e-05	0.000199151	8.49704e-05	0.000167712	0.000100756	8.8002e-05	0.000181783	0.0015847	0.00150226	0.00152506	0.00195613	0.00179983	0.00161241	0.00165596	0.000972764	0.000351623	0.000576784	0.00160591	0.00111113	0.000372199	0.00047662	Bacteria;Firmicutes;Clostridia;Clostridiales
0.00192936	2.86862e-05	0	1.69941e-05	0	0	0	0	0.00106837	0.00141519	0.000949785	0.00192936	0.00135211	0.00144704	0.000714079	0.000515703	0.000451223	0.000500514	0.00189915	0.00109735	0.000487062	0.000323168	Bacteria;Proteobacteria;Betaproteobacteria;Gallionellales
0.00161004	0.000502008	0.000697029	0.000543811	0.00161004	0.000685139	0.000638015	0.000307632	0.000216528	0.000257029	0.000207245	0.000323509	0.000266298	0.000251379	0.000214596	0.000791665	0.000291774	0.000449721	0.00126998	0.000833863	0.000315777	0.00036532	Bacteria;Deinococcus-Thermus;Deinococci;Deinococcales
0.00141114	0	0	0	0	0	0	0	0.00130358	0.00133452	0.00107279	0.00115784	0.00106028	0.00141114	0.00118608	0	0	0	0	0	0	0	Bacteria;Proteobacteria;Gammaproteobacteria;Gallaecimonas
0.00135572	0	0	0	0	0	0	0	0.00095445	0.00115279	0.000915244	0.00135572	0.0011133	0.00119288	0.000964646	0	0	0	0	0	0	0	Bacteria;Cyanobacteria;Oscillatoriophycideae;Oscillatoriales
0.00131914	0	0	0	0	2.01511e-05	0	0	0.000217173	0.000355045	0.000204641	0.000400919	0.00028781	0.000359603	0.000192816	0.000274237	0.000273095	0.000324109	0.00131914	0.00074818	0.000326683	0.000196711	Bacteria;Proteobacteria;Gammaproteobacteria;Pasteurellales
0.00131742	0	0	0	0	0	0	0	0.000737872	0.0009929	0.000672591	0.00131742	0.000916455	0.00105493	0.000520603	0	0	0	0	0	0	0	Bacteria;Proteobacteria;Zetaproteobacteria;unclassified Zetaproteobacteria
0.00127702	0	0	0	0	0	0	0	0.00111159	0.000764132	0.000978135	0.000820707	0.000929418	0.000804347	0.00127702	0.000327704	3.28012e-05	8.91702e-05	0.000172062	0.000140355	2.66667e-05	9.33768e-05	Bacteria;Bacteroidetes;Cytophagia;Cytophagales
0.00121655	1.43431e-05	1.24469e-05	0.000509823	0	6.04534e-05	2.20005e-05	0.00121655	0.000624353	0.000616501	0.000737796	0.000741845	0.000687369	0.000634317	0.0010322	0.000820985	0.000232597	0.000517606	0.00104056	0.000723141	0.000246872	0.00063151	Bacteria;Firmicutes;Bacilli;Bacillales
0.00118752	0	0	0	0	0	0	0	0.000689936	0.00118752	0.000577763	0.000726928	0.000691001	0.00100309	0.000706536	0	0	0	0	0	0	0	Bacteria;Proteobacteria;Betaproteobacteria;unclassified Betaproteobacteria
0.0010356	0	0	0	0	0	0	0	0.000777777	0.000789183	0.000655407	0.0010356	0.000825156	0.000831836	0.000677732	0	0	0	0	0	0	0	Bacteria;Proteobacteria;Deltaproteobacteria;unclassified Deltaproteobacteria
0.00103423	0	0	0	0	0	0	0	0.000614241	0.000835467	0.000590491	0.00103423	0.000767885	0.000852535	0.000437443	0	0	0	0	0	0	0	Bacteria;Proteobacteria;Zetaproteobacteria;Mariprofundales
0.00103323	0	0	0	0	0	0	0	0	0	0	0	0	0	0	0.000441538	0.000207716	0.000341201	0.00103323	0.000608973	0.000224934	0.000249484	Bacteria;Actinobacteria;Actinobacteria;Coriobacteriales
0.00101555	0.00018646	0	5.09823e-05	0.000100627	0.000161209	0	0.000195766	0.00101057	0.000964687	0.000848882	0.000502842	0.000552711	0.000946851	0.000940509	0.000329429	0.000231626	0.000355068	0.00101555	0.000654227	0.000289362	0.000276922	Bacteria;Proteobacteria;Gammaproteobacteria;Vibrionales
0.00100175	0	0	0	0	0	0	0	0	0	0	0	0	0	0	0.000344952	0.000222585	0.000296535	0.00100175	0.000597257	0.000239244	0.000196932	Bacteria;Cyanobacteria;Chroococcales;Synechococcus
0.000911744	0	0	0	0	0	0	0	0.000616323	0.00057766	0.00075955	0.000911744	0.000811578	0.000572222	0.000830665	0	0	0	0	0	0	0	Bacteria;Actinobacteria;Rubrobacteridae;Solirubrobacterales
0.000900413	0	0	0	0	0	0	0	0	0	0	0	0	0	0	0.000419117	0.000220941	0.000257674	0.000900413	0.000535005	0.000228905	0.000211094	Bacteria;Proteobacteria;Betaproteobacteria;Candidatus_Accumulibacter
0.000882076	0	0	0	0	0	0	0	0.000882076	0.000769921	0.000636951	0.00035665	0.00044912	0.000791198	0.000846505	0	0	0	0	0	0	0	Bacteria;Proteobacteria;Gammaproteobacteria;Reinekea
0.000861171	7.17154e-05	0.000124469	6.79763e-05	0.000100627	8.06045e-05	5.50013e-05	9.78829e-05	0.000516833	0.000627251	0.000458056	0.000783372	0.000603613	0.000627598	0.00045894	0.000262163	0.000187094	0.000243485	0.000861171	0.000524897	0.000213586	0.000219723	Bacteria;Proteobacteria;Betaproteobacteria;Nitrosomonadales
0.000846348	0.000172117	0.000186704	0.000407858	0.000603763	0.000846348	0.000154004	0.000503398	0	0	0	0	0	0	0	0	0	0	0	0	0	0	Bacteria;Actinobacteria;Actinobacteria (class);
0.000826196	8.60585e-05	0.00028628	0.000288899	0.000737933	0.000826196	0.000154004	0.000559331	5.45287e-05	7.97258e-05	7.84545e-05	0.000100472	0.000106497	9.40277e-05	7.67021e-05	0	0	0	0	0	0	0	Bacteria;Actinobacteria;Coriobacteridae;Coriobacteriales
0.000800386	0	0	0	0	0	0	0	0.000594511	0.000719794	0.000575275	0.000800386	0.000643005	0.000744383	0.000603575	0	0	0	0	0	0	0	Bacteria;Proteobacteria;Betaproteobacteria;Candidatus Accumulibacter
0.000715846	0	0	0	0	0	0	0	0	0	0	0	0	0	0	0.000308732	0.000148689	0.000241711	0.000715846	0.000480103	0.000158298	0.000173256	Bacteria;Actinobacteria;Actinobacteria;Bifidobacteriales
0.000694835	0	1.24469e-05	0	0	0	0	0	0.000410155	0.000431244	0.0004963	0.000694835	0.000683849	0.000456881	0.000571235	0	0	0	0	0	0	0	Bacteria;Verrucomicrobia;Opitutae;Opitutales
0.000664987	5.73723e-05	2.48939e-05	0.000254911	0.000335424	0.000664987	8.8002e-05	0.000545348	0.000118228	0.000114676	0.00012827	0.000174092	0.000164607	0.000137664	0.00014473	0	0	0	0	0	0	0	Bacteria;Actinobacteria;Actinobacteridae;Bifidobacteriales
0.000643309	0	0	0	0	0	0	0	0.000323405	0.000384206	0.000371502	0.000643309	0.000552991	0.000397387	0.000375496	0	0	0	0	0	0	0	Bacteria;Bacteroidetes;Bacteroidetes Order II. Incertae sedis;Rhodothermaceae
0.000643058	0.000129088	0.00016181	0.000101965	0.000436051	0.000282116	0.000176004	0.000139833	0.00026377	0.000294874	0.000260647	0.000351086	0.000328096	0.000643058	0.000289177	0.000193173	3.53417e-05	0.000102393	0.000211304	0.000169529	3.81404e-05	0.000104551	Bacteria;Firmicutes;Negativicutes;Selenomonadales
0.000639116	0	0	0	0	0	0	0	0.000531704	0.000601227	0.000431152	0.000639116	0.000502815	0.000630704	0.000388979	0	0	0	0	0	0	0	Bacteria;Chrysiogenetes;Chrysiogenales;Chrysiogenaceae
0.000623993	0	0	0	0	0	0	0	0.000135231	0.00017959	0.000140882	0.000212313	0.000204836	0.000192751	0.000147323	0.000100036	0.000139573	0.000169149	0.000623993	0.000379029	0.000176202	0.000124023	Bacteria;Proteobacteria;Gammaproteobacteria;Legionellales
0.000611538	0	2.48939e-05	0	0	0	0	1.39833e-05	0.000394589	0.00042531	0.000452097	0.000611538	0.00055707	0.000417941	0.000417407	0.000419117	7.27007e-05	0.000173987	0.000486861	0.00037765	7.88654e-05	0.000177571	Bacteria;Deinococcus-Thermus;Deinococci;Thermales
0.000610625	0	0	0	0	0	0	0	0	0	0	0	0	0	0	0.00042774	0.000161989	0.000244775	0.000610625	0.000443808	0.000170276	0.0001966	Bacteria;Acidobacteria;Acidobacteriia;Acidobacteriales
0.000601281	0.000502008	0.000472984	0.00045884	0.000100627	0.00018136	0.000363008	0.000601281	0.000157737	0.000188248	0.000184102	0.000254646	0.000219252	0.000184263	0.000156987	1.20733e-05	2.31626e-06	5.32119e-06	1.42307e-05	6.20229e-06	1.63909e-06	8.2977e-06	Bacteria;Proteobacteria;Gammaproteobacteria;Cardiobacteriales
0.000600794	0	0	0	0	0	0	0	0.00038299	0.000292709	0.000550223	0.000406725	0.000493373	0.000383082	0.000600794	0	0	0	0	0	0	0	Bacteria;Proteobacteria;Alphaproteobacteria;Kiloniellales
0.000569769	0	0	0	0	0	0	0	0.000369159	0.000382309	0.00035426	0.000569769	0.000455713	0.000441024	0.000379409	0.000146605	5.98492e-05	0.000108036	0.000239765	0.000189744	6.4744e-05	0.000104662	Bacteria;Proteobacteria;Deltaproteobacteria;Syntrophobacterales
0.000558015	0	0	0	0	0	0	0	0.00018624	0.000179687	0.000282691	0.000222876	0.000239758	0.000278868	0.000327693	0.000472584	0.0001324	0.000315401	0.000558015	0.000492048	0.000135288	0.000270063	Bacteria;Proteobacteria;Alphaproteobacteria;Micavibrio
0.000556432	0	0	0	0	0	0	0	0.000511776	0.000366525	0.000404596	0.000405434	0.000403973	0.000320409	0.000556432	0.000162127	1.27768e-05	6.06293e-05	9.01275e-05	7.74137e-05	1.00867e-05	6.15136e-05	Bacteria;Bacteroidetes;Sphingobacteriia;Sphingobacteriales
0.000536022	0.000329891	7.46817e-05	0.000135953	0	2.01511e-05	1.10003e-05	0.000223732	0.000226393	0.000243774	0.000220089	0.000243761	0.000273171	0.000275292	0.000278711	0.000331154	0.000118802	0.000164795	0.000536022	0.000314938	0.000132766	0.000124244	Bacteria;Bacteroidetes;Bacteroidia;Bacteroidales
0.000479099	0	0	0	0	0	0	0	0.000235118	0.000309345	0.000212394	0.000348828	0.000286972	0.000279916	0.000250237	0.00017765	9.87773e-05	0.000159474	0.000479099	0.000294034	9.84715e-05	0.000106874	Bacteria;Cyanobacteria;Gloeobacteria;Gloeobacterales
0.000454703	0	0	0	0	0	0	0	0.000253459	0.000369492	0.000215403	0.000454703	0.00034117	0.000350861	0.000174477	0	0	0	0	0	0	0	Bacteria;Proteobacteria;Zetaproteobacteria;
0.000445032	0	0	0	0	0	0	0	0	0	0	0	0	0	0	0.000272512	9.07825e-05	0.000158507	0.000445032	0.00031333	9.73998e-05	0.000122695	Bacteria;Bacteroidetes;Bacteroidetes_Order_II_Incertae_sedis;Rhodothermaceae
0.000436721	0	3.73408e-05	3.39882e-05	0.000402509	0.000322418	0	5.59331e-05	0.000241165	0.000312288	0.000290096	0.000436721	0.000386987	0.000338724	0.000260325	6.89904e-05	3.22035e-05	3.9022e-05	0.000130663	7.92515e-05	3.76991e-05	2.73271e-05	Bacteria;Synergistetes;Synergistia;Synergistales
0.000431232	4.30293e-05	0	1.69941e-05	0	2.01511e-05	0	0	0.00020706	0.000328899	0.000231024	0.000335604	0.000282837	0.00027587	0.000272252	0.000344952	0.000124331	0.000160119	0.000431232	0.000318384	0.000116691	0.000171928	Bacteria;Chlorobi;Chlorobia;Chlorobiales
0.000429076	0	0	0	0	2.01511e-05	1.10003e-05	2.79666e-05	2.57276e-05	2.14029e-05	2.74822e-05	3.13671e-05	2.83843e-05	2.72727e-05	3.81861e-05	0.000201797	0.00010722	0.000264124	0.000429076	0.000406824	0.000102569	0.000214191	Bacteria;Proteobacteria;Alphaproteobacteria;Rickettsiales
0.000426057	0	0	0	0	0	0	0	0	0	0	0	0	0	0	0.000320805	7.8977e-05	0.000225102	0.000426057	0.000392122	9.22303e-05	0.000334674	Bacteria;Proteobacteria;Gammaproteobacteria;gamma_proteobacterium_HdN1
0.000405434	0	0	0	0	0	0	0	0.00029044	0.000232903	0.000298254	0.000405434	0.000342455	0.000234437	0.000308411	4.48437e-05	7.32237e-06	1.91885e-05	2.54427e-05	3.5376e-05	7.3759e-06	2.86547e-05	Bacteria;Verrucomicrobia;Verrucomicrobiae;Verrucomicrobiales
0.000404144	0	0	0	0	0	0	0	0.000250237	0.000216558	0.000288939	0.000404144	0.000370225	0.000231078	0.000347446	0	0	0	0	0	0	0	Bacteria;Actinobacteria;;
0.000364956	0	0	0	0	0	0	0	0.000226344	0.000296406	0.000252373	0.000364956	0.000331672	0.000295665	0.000265181	0	0	0	0	0	0	0	Bacteria;Acidobacteria;Acidobacteriales;Acidobacteriaceae
0.000357376	0	0	0	0	0	0	0	0.000237993	0.000278992	0.000228189	0.000357376	0.000319323	0.000270885	0.000246041	0	0	0	0	0	0	0	Bacteria;Chloroflexi;Chloroflexales;Chloroflexaceae
0.000354473	0	0	0	0	0	0	0	0	0	0	0	0	0	0	0.000198347	8.11439e-05	0.000112067	0.000354473	0.0002412	8.29632e-05	0.000111853	Bacteria;Spirochaetes;Spirochaetia;Spirochaetales
0.000345417	0	0	0	0	0	0	0	0.000213455	0.000185038	0.000188152	0.000202879	0.000197908	0.000178772	0.000212663	0.000129357	8.76443e-05	0.00011368	0.000345417	0.00020077	0.000101876	8.9062e-05	Bacteria;Proteobacteria;Alphaproteobacteria;Magnetococcales
0.000344797	0	0	0	0	0	0	0	0.000202103	0.000234678	0.000221941	0.000344797	0.000316865	0.000252679	0.000256082	0.000101761	2.0398e-05	3.09596e-05	4.74355e-05	3.62949e-05	2.37668e-05	4.41438e-05	Bacteria;Acidobacteria;Solibacteres;Solibacterales
0.000336249	0	0	0	0	0	0	0	0.000252716	0.000245866	0.000248381	0.000336249	0.000260208	0.000292378	0.000198426	0	0	0	0	0	0	0	Bacteria;Nitrospirae;Nitrospirales;Nitrospiraceae
0.000328599	0	0	0	0	0	0	0	0	0	0	0	0	0	0	0.000244916	6.70968e-05	0.000117227	0.000328599	0.000190204	7.26243e-05	9.65852e-05	Bacteria;Actinobacteria;Actinobacteria;Acidimicrobiales
0.000322418	0	2.48939e-05	1.69941e-05	0.000301882	0.000322418	1.10003e-05	9.78829e-05	0	0	0	0	0	0	0	0	0	0	0	0	0	0	Bacteria;Euryarchaeota;;
0.000285127	0	0	0	0	0	0	0	0.000220792	0.000200579	0.000228421	0.000285127	0.000228751	0.000218796	0.000241609	0	0	0	0	0	0	0	Bacteria;Actinobacteria;Rubrobacteridae;Rubrobacterales
0.000257388	0	0	0	0	0	0	0	0.000148764	0.000223441	0.000213725	0.000257388	0.00024054	0.000199542	0.000234255	0	0	0	0	0	0	0	Bacteria;Actinobacteria;Acidimicrobidae;Acidimicrobiales
0.000253133	0	0	0	0	0	0	0	9.71602e-05	0.00011487	9.16459e-05	0.000152481	0.000125103	0.000109849	5.64777e-05	3.79447e-05	5.73088e-05	5.64368e-05	0.000253133	0.000124275	5.36487e-05	2.1574e-05	Bacteria;Chloroflexi;Dehalococcoidia;Dehalogenimonas
0.00025009	0	0	0	0	0	0	0	0	0	0	0	0	0	0	0.00025009	2.29385e-05	7.70766e-05	8.79714e-05	7.30492e-05	2.12451e-05	6.07392e-05	Bacteria;Actinobacteria;Actinobacteria;Solirubrobacterales
0.000221662	8.60585e-05	3.73408e-05	0.000186935	0.000201254	0.000221662	4.4001e-05	0.000167799	1.09057e-06	1.94572e-07	9.66217e-06	4.83812e-07	1.22924e-06	2.5286e-07	1.66416e-05	1.72476e-06	0	2.25747e-06	0	4.59429e-07	6.30419e-08	5.19989e-06	Bacteria;Firmicutes;Bacilli;
0.000221222	0	0	0	0	0	0	0	0	0	0	0	0	0	0	0.000113834	5.31246e-05	7.24004e-05	0.000221222	0.000133694	5.59182e-05	7.06964e-05	Bacteria;Chloroflexi;Chloroflexia;Chloroflexales
0.000218651	0	0	0	0	0	0	0	0.000117534	0.00010592	0.000165067	0.000124259	0.00014276	0.000143877	0.000218651	0	0	0	0	0	0	0	Bacteria;Proteobacteria;Alphaproteobacteria;SAR116 cluster
0.000217796	0	0	0	0	0	0	0	0.000183613	0.000142159	0.000164257	0.000217796	0.000182207	0.00016537	0.000170329	0	0	0	0	0	0	0	Bacteria;Verrucomicrobia;Spartobacteria;Chthoniobacter
0.000214732	0	0	0	0	0	0	0	0.000165371	0.000192237	0.000171836	0.000214732	0.000196399	0.000197772	0.000185367	0	0	0	0	0	0	0	Bacteria;Spirochaetes;Spirochaetales;Leptospiraceae
0.000210873	0	0	0	0	0	0	0	0.000153027	0.000182217	0.000157198	0.000186671	0.000157119	0.000181048	0.000125731	0.000113834	4.37848e-05	9.85225e-05	0.000210873	0.000175732	4.37511e-05	9.80235e-05	Bacteria;Proteobacteria;Epsilonproteobacteria;Campylobacterales
0.00020347	0	0	0	0	0	0	0	6.0279e-05	9.19595e-05	0.000101192	7.66036e-05	9.56014e-05	0.000192137	0.00020347	0	0	0	0	0	0	0	Bacteria;Proteobacteria;Deltaproteobacteria;SAR324 cluster
0.000194486	0	0	0	0	0	0	0	0	0	0	0	0	0	0	0.000132806	4.6923e-05	7.24004e-05	0.000194486	0.000117843	4.07251e-05	4.4697e-05	Bacteria;Chloroflexi;Thermomicrobia;Sphaerobacterales
0.00018136	8.60585e-05	0.000124469	0.000135953	0.00013417	0.00018136	0.000143003	4.19498e-05	4.25819e-05	4.96888e-05	6.67095e-05	5.64447e-05	6.33618e-05	7.14509e-05	8.56122e-05	2.93209e-05	7.09822e-06	2.11235e-05	4.39857e-05	3.26194e-05	5.92594e-06	1.95826e-05	Bacteria;Firmicutes;;
0.000180686	0	0	0	0	0	0	0	0	0	0	0	0	0	0	0.000174201	3.85545e-05	0.000118517	0.000180686	0.000167002	5.8629e-05	0.000122917	Bacteria;Proteobacteria;Alphaproteobacteria;Candidatus_Puniceispirillum
0.000180462	0	0	0	0	0	0	0	6.34516e-06	8.99895e-06	4.50708e-05	0.000180462	0.000178128	1.80614e-06	6.19463e-05	1.72476e-06	2.98872e-07	2.25747e-06	2.11304e-05	9.648e-06	0	6.63816e-07	Bacteria;Planctomycetes;;
0.000176004	0	0.00016181	1.69941e-05	0.000100627	6.04534e-05	0.000176004	1.39833e-05	7.07386e-05	6.04875e-05	6.96602e-05	5.76543e-05	8.4203e-05	7.10897e-05	8.71208e-05	9.3137e-05	2.26396e-05	4.66007e-05	0.000107377	7.90217e-05	2.1056e-05	4.4365e-05	Bacteria;Firmicutes;Clostridia;Thermoanaerobacterales
0.000174409	5.73723e-05	0	6.79763e-05	0.000100627	2.01511e-05	0	6.99164e-05	0.000153672	0.000174409	0.000148404	0.000143692	0.000167009	0.000160855	0.000161513	5.69171e-05	5.3797e-06	2.0801e-05	3.06175e-05	3.65246e-05	3.71947e-06	4.50289e-05	Bacteria;Cyanobacteria;;
0.000172924	0	0	0	0	0	0	0	0	0	0	0	0	0	0	0.000136256	3.54164e-05	5.17606e-05	0.000172924	0.000109344	3.93382e-05	3.76162e-05	Bacteria;Actinobacteria;Actinobacteria;
0.000172476	0	0	0	0	0	0	0	0	0	0	0	0	0	0	0.000172476	4.39342e-05	6.38542e-05	0.000153087	0.000108655	4.6588e-05	7.39049e-05	Bacteria;Cyanobacteria;Chroococcales;Cyanobium
0.000166024	0	0	0	0	0	0	0	0	0	0	0	0	0	0	0.00010521	4.89404e-05	6.1113e-05	0.000166024	0.000124965	5.01183e-05	6.23987e-05	Bacteria;Nitrospirae;Nitrospira;Nitrospirales
0.00016537	0	0	0	0	0	0	0	0.000156596	0.000163513	0.000127922	0.00016369	0.00015874	0.00016537	0.000148831	0	0	0	0	0	0	0	Bacteria;Spirochaetes;Spirochaetales;Spirochaetaceae
0.000158678	0	0	0	0	4.03023e-05	0	5.59331e-05	2.86523e-05	3.54364e-05	5.7568e-05	2.919e-05	4.02297e-05	5.63516e-05	8.00493e-05	0.000158678	3.03355e-05	8.27202e-05	0.000109102	0.000116465	3.14579e-05	8.80663e-05	Bacteria;Firmicutes;Bacilli;Lactobacillales
0.000158628	0	0	0	0	0	0	0	9.89943e-05	0.000130387	0.000124509	0.000144176	0.000158628	0.000125491	0.00012691	0	0	0	0	0	0	0	Bacteria;Gemmatimonadetes;Gemmatimonadales;Gemmatimonadaceae
0.000158045	0	0	0	0	0	0	0	0.000121202	0.000149772	0.000115194	0.000158045	0.000142257	0.000154642	0.000111258	0	0	0	0	0	0	0	Bacteria;Poribacteria;unclassified Poribacteria;unclassified Poribacteria
0.000153687	0	0	0	0	0	0	0	0.000116691	0.000141429	0.000138973	0.000133371	0.000123371	0.000122348	0.000153687	0	0	0	0	0	0	0	Bacteria;candidate division NC10;Candidatus Methylomirabilis;unclassified Candidatus Methylomirabilis
0.000151594	0	0	0	0	0	0	0	8.70972e-05	0.000119905	8.04795e-05	0.000151594	0.000110799	0.000100494	6.76978e-05	0	0	0	0	0	0	0	Bacteria;Cyanobacteria;Oscillatoriophycideae;
0.000147511	0	0	0	0	0	0	0	0.000145344	0.000124672	0.000113169	0.000104907	9.82275e-05	0.000104612	0.000147511	0	0	0	0	0	0	0	Bacteria;Acidobacteria;Holophagae;Holophagales
0.000147481	0	0	0	0	0	0	0	0	0	0	0	0	0	0	0.000100036	4.18421e-05	4.72457e-05	0.000147481	9.60206e-05	5.18835e-05	3.8612e-05	Bacteria;Actinobacteria;Actinobacteria;Rubrobacterales
0.000146188	0	0	0	0	0	0	0	4.27307e-05	5.31424e-05	4.13101e-05	5.66866e-05	5.37514e-05	4.42143e-05	4.87462e-05	4.65685e-05	3.16058e-05	5.59531e-05	0.000146188	9.25749e-05	3.54926e-05	3.68418e-05	Bacteria;Proteobacteria;Deltaproteobacteria;Bdellovibrionales
0.000143155	0	0	0	0	0	0	0	0	0	0	0	0	0	0	0.000143155	2.55536e-05	4.74069e-05	7.02909e-05	7.236e-05	2.52798e-05	5.91903e-05	Bacteria;Gemmatimonadetes;Gemmatimonadetes;Gemmatimonadales
0.000137403	0	0	0	0	0	0	0	0.000130472	9.5024e-05	0.000135097	0.000137403	0.000110185	0.00012755	0.000135726	0	0	0	0	0	0	0	Bacteria;Actinobacteria;Candidatus Microthrix;unclassified Candidatus Microthrix
0.00013417	2.86862e-05	8.71286e-05	3.39882e-05	0.00013417	8.06045e-05	6.60015e-05	2.79666e-05	1.55159e-05	1.3085e-05	1.30179e-05	2.04007e-05	2.29645e-05	1.52438e-05	8.53293e-06	1.72476e-06	1.6438e-06	1.93498e-06	8.62465e-06	6.20229e-06	2.14343e-06	1.5489e-06	Bacteria;Deinococcus-Thermus;Deinococci;
0.000134097	0	0	0	0	0	0	0	8.37759e-05	8.60251e-05	7.97273e-05	0.000134097	8.74996e-05	9.18603e-05	6.21348e-05	0	0	0	0	0	0	0	Bacteria;Cyanobacteria;Prochlorales;Prochlorotrichaceae
0.000131957	0	0	0	0	0	0	0	0	0	0	0	0	0	0	5.34675e-05	3.0485e-05	2.99921e-05	0.000131957	7.5576e-05	3.25927e-05	3.02036e-05	Bacteria;Cyanobacteria;Oscillatoriales;Oscillatoria
0.000129357	0	0	0	0	0	0	0	0	0	0	0	0	0	0	0.000129357	1.36734e-05	5.48243e-05	7.20158e-05	8.49943e-05	2.19386e-05	7.87728e-05	Bacteria;Chrysiogenetes;Chrysiogenetes;Chrysiogenales
0.000128371	0	0	0	0	0	0	0	6.6872e-05	9.34431e-05	7.07016e-05	0.000128371	0.000126947	0.000101469	6.46334e-05	0	0	0	0	0	0	0	Bacteria;Chloroflexi;Chloroflexales;Oscillochloridaceae
0.000120027	0	0	0	0	0	0	0	8.12477e-05	0.000120027	7.19745e-05	0.00010789	9.65513e-05	0.000117182	9.63609e-05	0	0	0	0	0	0	0	Bacteria;Chloroflexi;Sphaerobacteridae;Sphaerobacterales
0.000119018	0	0	0	0	0	0	0	9.52765e-05	7.23078e-05	8.97366e-05	0.000119018	0.000110073	9.62673e-05	0.000107157	5.51923e-05	1.17307e-05	1.70923e-05	3.32049e-05	1.97554e-05	7.12374e-06	1.44933e-05	Bacteria;Chloroflexi;Caldilineae;Caldilineales
0.000118695	0	0	0	0	0	0	0	9.01706e-05	8.89437e-05	7.68345e-05	0.000118695	9.44281e-05	9.2366e-05	6.66135e-05	0	0	0	0	0	0	0	Bacteria;Fusobacteria;Fusobacteriales;Fusobacteriaceae
0.000118565	0	0	0	0	0	0	0	9.14595e-05	8.57819e-05	9.74317e-05	0.000102891	0.000117001	9.38832e-05	0.000118565	3.10457e-05	3.96006e-06	1.91885e-05	4.87292e-05	5.00777e-05	4.91727e-06	4.39225e-05	Bacteria;Cyanobacteria;Nostocales;Nostocaceae
0.000113414	0	0	0	0	0	0	0	0	0	0	0	0	0	0	1.03486e-05	2.30879e-05	2.41872e-05	0.000113414	4.93886e-05	2.96297e-05	1.28338e-05	Bacteria;Cyanobacteria;Chroococcales;Acaryochloris
0.000110551	0	0	0	0	0	0	0	9.18065e-05	6.04389e-05	8.77695e-05	9.19243e-05	7.90625e-05	7.10175e-05	0.000110551	0	0	0	0	0	0	0	Bacteria;Firmicutes;Erysipelotrichi;Erysipelotrichales
0.000110322	0	0	0	0	0	0	0	8.1793e-05	0.000110322	7.52145e-05	9.1763e-05	9.19696e-05	0.000103492	8.72622e-05	0	0	0	0	0	0	0	Bacteria;Chloroflexi;Ktedonobacteria;Ktedonobacterales
0.000107377	0	0	0	0	0	0	0	0	0	0	0	0	0	0	1.72476e-05	2.41339e-05	2.54772e-05	0.000107377	5.69692e-05	2.18755e-05	1.86975e-05	Bacteria;Proteobacteria;Betaproteobacteria;beta_proteobacterium_CB
0.000101761	0	0	0	0	0	0	0	0	0	0	0	0	0	0	0.000101761	1.99497e-05	2.99921e-05	8.88338e-05	6.63875e-05	1.68952e-05	2.90973e-05	Bacteria;Verrucomicrobia;Opitutae;Opitutaceae
0.000101278	0	0	0	0	0	0	0	4.76878e-05	5.08805e-05	7.30738e-05	0.000101278	8.30296e-05	5.70379e-05	8.06622e-05	0	0	0	0	0	0	0	Bacteria;Acidobacteria;Candidatus Koribacter;unclassified Candidatus Koribacter
9.3438e-05	0	0	0	0	0	0	0	7.59436e-05	6.42817e-05	7.61402e-05	4.4672e-05	6.30265e-05	7.20289e-05	9.3438e-05	0	0	0	0	0	0	0	Bacteria;Acidobacteria;Candidatus Chloracidobacterium;unclassified Candidatus Chloracidobacterium
8.23592e-05	0	0	0	0	0	0	0	4.44161e-05	3.92306e-05	5.83201e-05	5.32193e-05	8.23592e-05	5.04997e-05	6.22763e-05	2.06971e-05	5.97745e-07	7.57866e-06	8.19341e-06	2.64172e-05	1.70213e-06	2.5225e-05	Bacteria;Cyanobacteria;Nostocales;Rivulariaceae
8.09579e-05	0	0	0	0	0	0	0	4.63494e-05	5.97092e-05	4.48973e-05	8.09579e-05	6.62114e-05	4.47201e-05	3.80918e-05	0	0	0	0	0	0	0	Bacteria;Thermobaculum;unclassified Thermobaculum;unclassified Thermobaculum
7.84854e-05	0	0	0	0	0	0	0	3.73769e-05	7.84854e-05	3.94008e-05	2.98351e-05	5.98976e-05	7.51716e-05	2.50331e-05	1.55228e-05	2.98872e-07	6.61117e-06	5.60602e-06	5.74286e-06	1.26084e-07	6.08498e-06	Bacteria;Firmicutes;Clostridia;Halanaerobiales
7.49026e-05	0	0	0	0	0	0	0	7.49026e-05	5.91985e-05	6.09816e-05	6.37826e-05	5.6601e-05	6.13727e-05	6.72735e-05	0	0	0	0	0	0	0	Bacteria;Deferribacteres;Deferribacterales;Deferribacteraceae
7.31957e-05	0	0	0	0	0	0	0	5.3686e-05	5.07103e-05	6.37587e-05	7.28943e-05	7.31957e-05	6.61048e-05	6.83106e-05	0	0	0	0	0	0	0	Bacteria;Caldithrix;unclassified Caldithrix;unclassified Caldithrix
7.00078e-05	0	0	0	0	0	0	0	6.4443e-05	2.22055e-05	4.89473e-05	4.2011e-05	4.99519e-05	2.87899e-05	7.00078e-05	1.20733e-05	7.32237e-06	9.35239e-06	3.06175e-05	2.18229e-05	8.82587e-06	9.07215e-06	Bacteria;Verrucomicrobia;Opitutae;Puniceicoccales
6.28956e-05	0	0	0	0	0	0	0	3.34608e-05	3.81604e-05	4.79058e-05	6.28956e-05	4.73258e-05	4.05298e-05	4.10147e-05	0	0	0	0	0	0	0	Bacteria;Chloroflexi;Thermomicrobiales;Thermomicrobiaceae
6.03666e-05	0	0	0	0	0	0	0	0	0	0	0	0	0	0	6.03666e-05	7.39709e-06	3.24109e-05	4.57106e-05	4.84697e-05	1.48149e-05	3.70631e-05	Bacteria;Cyanobacteria;Oscillatoriales;Geitlerinema
5.82994e-05	0	0	0	0	0	0	0	2.87019e-05	4.44353e-05	2.59201e-05	5.82994e-05	4.69905e-05	5.50151e-05	2.97003e-05	0	0	0	0	0	0	0	Bacteria;Aquificae;Aquificales;Aquificaceae
5.78448e-05	0	0	0	0	0	0	0	5.438e-05	9.65563e-06	1.51586e-05	1.79817e-05	1.27394e-05	1.2643e-05	5.78448e-05	0	0	0	0	0	0	0	Bacteria;Bacteroidetes;Flavobacteriia;unclassified Flavobacteriia
5.75736e-05	0	0	0	0	0	0	0	2.89002e-05	3.8355e-05	2.69036e-05	5.75736e-05	3.98945e-05	3.03432e-05	2.42788e-05	0	0	0	0	0	0	0	Bacteria;Chloroflexi;Herpetosiphonales;Herpetosiphonaceae
5.51923e-05	0	0	0	0	0	0	0	0	0	0	0	0	0	0	5.51923e-05	1.56908e-05	2.4026e-05	3.148e-05	3.23897e-05	1.58866e-05	1.90294e-05	Bacteria;Chloroflexi;Thermomicrobia;Thermomicrobiales
5.34612e-05	0	0	0	0	0	0	0	3.16266e-05	3.13747e-05	2.88708e-05	5.34612e-05	4.33587e-05	3.05238e-05	2.32416e-05	0	0	0	0	0	0	0	Bacteria;Bacteroidetes;unclassified Bacteroidetes;unclassified Bacteroidetes
5.1009e-05	0	0	0	0	0	0	0	3.63359e-05	2.79211e-05	4.6228e-05	3.12865e-05	3.03399e-05	3.21493e-05	5.1009e-05	0	0	0	0	0	0	0	Bacteria;Cyanobacteria;Stigonematales;Fischerella
5.05847e-05	0	0	0	0	0	0	0	3.01395e-05	2.58294e-05	4.23515e-05	4.28174e-05	4.34704e-05	3.04154e-05	5.05847e-05	1.03486e-05	2.68985e-06	1.45123e-06	3.01863e-06	5.74286e-06	2.58472e-06	1.43827e-06	Bacteria;Chloroflexi;Anaerolineae;Anaerolineales
4.73212e-05	0	0	0	0	0	0	0	0	0	0	0	0	0	0	4.3119e-05	5.00611e-06	1.80598e-05	2.75989e-05	4.73212e-05	7.12374e-06	3.71737e-05	Bacteria;Cyanobacteria;Chroococcales;Cyanothece
4.5587e-05	0	0	0	0	0	0	0	2.88011e-05	3.57039e-05	3.03751e-05	3.85437e-05	3.12898e-05	4.5587e-05	3.2576e-05	0	0	0	0	0	0	0	Bacteria;candidate division OP9;unclassified candidate division OP9;unclassified candidate division OP9
4.48437e-05	0	0	0	0	0	0	0	0	0	0	0	0	0	0	4.48437e-05	1.80818e-05	1.48348e-05	2.32865e-05	3.67543e-05	2.23168e-05	3.72843e-05	Bacteria;Acidobacteria;Candidatus Chloracidobacterium;Candidatus Chloracidobacterium thermophilum
4.31232e-05	0	0	0	0	0	0	0	0	0	0	0	0	0	0	2.41466e-05	6.2016e-06	2.85409e-05	4.31232e-05	3.83623e-05	1.09063e-05	2.95398e-05	Bacteria;Proteobacteria;Alphaproteobacteria;alpha_proteobacterium_HIMB59
4.06402e-05	0	0	0	0	0	0	0	2.73139e-05	3.09369e-05	2.63251e-05	4.06402e-05	3.13456e-05	3.24744e-05	2.80031e-05	0	0	0	0	0	0	0	Bacteria;Cyanobacteria;Nostocales;Scytonemataceae
4.05596e-05	0	0	0	0	0	0	0	2.54302e-05	1.35471e-05	2.29693e-05	4.05596e-05	2.88872e-05	2.90789e-05	2.31474e-05	0	0	0	0	0	0	0	Bacteria;candidate division NC10;unclassified candidate division NC10;unclassified candidate division NC10
4.04937e-05	0	0	0	0	0	0	0	2.07705e-05	2.86021e-05	2.51101e-05	1.70141e-05	1.74329e-05	4.04937e-05	2.88045e-05	1.03486e-05	2.24154e-07	2.41872e-06	5.17479e-06	3.216e-06	1.26084e-07	4.53608e-06	Bacteria;Proteobacteria;Epsilonproteobacteria;Sulfurovum
0	0	0	0	0	0	0	0	0	0	0	0	0	0	0	0	0	0	0	0	0	0	Bacteria;Unclassified;;
3.99145e-05	0	0	0	0	0	0	0	1.99278e-05	1.41065e-05	1.46379e-05	3.99145e-05	2.99488e-05	3.5581e-05	2.64945e-05	0	0	0	0	0	0	0	Bacteria;Cyanobacteria;Stigonematales;Chlorogloeopsis
3.66891e-05	0	0	0	0	2.01511e-05	0	0	1.48219e-05	1.59549e-05	1.67786e-05	3.66891e-05	3.17926e-05	1.30765e-05	2.65417e-05	0	0	0	0	0	0	0	Bacteria;Verrucomicrobia;;
3.57923e-05	0	0	0	0	0	0	0	1.41279e-05	8.58548e-06	6.48002e-06	3.8705e-06	1.27394e-05	8.41662e-06	1.41901e-05	1.72476e-05	7.47181e-06	1.16099e-05	3.57923e-05	2.15932e-05	9.20412e-06	1.32763e-05	Bacteria;Fibrobacteres;Fibrobacteria;Fibrobacterales
3.42732e-05	0	0	0	0	0	0	0	2.82062e-05	1.37416e-05	2.60358e-05	1.09664e-05	2.1847e-05	1.705e-05	3.42732e-05	0	0	0	0	0	0	0	Bacteria;Actinobacteria;unclassified Actinobacteria;unclassified Actinobacteria
3.38668e-05	0	0	0	0	0	0	0	1.48219e-05	1.07987e-05	1.215e-05	3.38668e-05	1.63713e-05	1.79892e-05	8.62722e-06	1.37981e-05	4.40837e-06	2.25747e-06	7.76218e-06	7.12115e-06	2.96297e-06	1.88081e-06	Bacteria;Cyanobacteria;Prochlorales;Prochlorococcaceae
3.32832e-05	0	0	0	0	0	0	0	1.3186e-05	1.21364e-05	1.71258e-05	2.6529e-05	2.19587e-05	1.80614e-05	3.32832e-05	0	0	0	0	0	0	0	Bacteria;Proteobacteria;Alphaproteobacteria;SAR11 cluster
3.17158e-05	0	0	0	0	0	0	0	1.64082e-05	2.76049e-05	2.43579e-05	2.8303e-05	2.69316e-05	3.17158e-05	2.57402e-05	0	0	0	0	0	0	0	Bacteria;Cyanobacteria;Pleurocapsales;Xenococcus
3.14709e-05	0	0	0	0	0	0	0	0	0	0	0	0	0	0	1.37981e-05	4.03478e-06	1.83823e-05	3.06175e-05	3.14709e-05	3.78251e-06	1.32763e-05	Bacteria;Verrucomicrobia;Methylacidiphilales;Methylacidiphilaceae
3.06352e-05	0	0	0	0	0	0	0	3.06352e-05	2.26433e-05	2.45893e-05	2.83836e-05	2.8496e-05	1.55328e-05	2.95117e-05	0	0	0	0	6.89143e-07	6.30419e-07	2.21272e-07	Bacteria;Cyanobacteria;Pleurocapsales;Pleurocapsa
2.98351e-05	0	0	0	0	0	0	0	1.57637e-05	1.37173e-05	1.90929e-05	2.98351e-05	2.24616e-05	1.76641e-05	1.23044e-05	0	0	0	0	0	0	0	Bacteria;Cyanobacteria;Nostocales;Microchaetaceae
2.90548e-05	0	0	0	0	0	0	0	1.31365e-05	1.33768e-05	9.83574e-06	1.46756e-05	2.90548e-05	2.28657e-05	9.38151e-06	0	0	0	0	0	0	0	Bacteria;candidate division NC10;;
2.84745e-05	0	0	0	0	0	0	0	2.47858e-05	6.9073e-06	1.34807e-05	7.17655e-06	8.82819e-06	7.98314e-06	2.84745e-05	0	0	0	0	0	0	0	Bacteria;Chloroflexi;SAR202 cluster;unclassified SAR202 cluster
2.80301e-05	0	0	0	0	0	0	0	0	0	0	0	0	0	0	1.55228e-05	2.61513e-06	1.8221e-05	2.80301e-05	2.61874e-05	5.8629e-06	2.29017e-05	Bacteria;Aquificae;Aquificae;Desulfurobacteriales
2.75962e-05	0	0	0	0	0	0	0	0	0	0	0	0	0	0	2.75962e-05	2.09211e-06	2.56384e-05	2.58739e-06	3.90514e-06	1.57605e-06	2.61101e-05	Bacteria;Cyanobacteria;Chroococcales;Synechocystis
2.73786e-05	0	0	0	0	0	0	0	8.82373e-06	3.45365e-06	1.8225e-05	2.24166e-05	2.73786e-05	9.06683e-06	2.39488e-05	0	0	0	0	0	0	0	Bacteria;Actinobacteria;Actinobacteridae;
2.66469e-05	0	0	0	0	0	0	0	0	0	0	0	0	0	0	1.55228e-05	6.50047e-06	4.99869e-06	1.2937e-05	2.66469e-05	6.43028e-06	1.08423e-05	Bacteria;Chlamydiae;Chlamydiia;Chlamydiales
2.63531e-05	0	0	0	0	0	0	0	1.81928e-05	2.36162e-05	1.56793e-05	1.8788e-05	1.88856e-05	2.08429e-05	2.63531e-05	0	0	0	0	0	0	0	Bacteria;Thermotogae;Thermotogales;Thermotogaceae
2.50115e-05	0	0	0	0	0	0	0	0	0	0	0	0	0	0	1.72476e-06	9.11561e-06	9.51363e-06	2.50115e-05	1.40126e-05	1.32388e-05	1.0953e-05	Bacteria;Candidatus_Saccharibacteria;Candidatus_Saccharibacteria_bacterium_RAAC3_TM7_1;
2.48092e-05	0	0	0	0	0	0	0	0	0	0	0	0	0	0	6.89904e-06	1.49436e-07	9.02989e-06	1.07808e-05	2.48092e-05	0	1.84762e-05	Bacteria;Cyanobacteria;Chroococcales;Chamaesiphon
2.44325e-05	0	0	0	0	0	0	0	1.08562e-05	1.96761e-05	5.5543e-06	2.44325e-05	1.76564e-05	1.03672e-05	5.9872e-06	0	0	0	0	0	0	0	Bacteria;Chloroflexi;Chloroflexales;
2.4149e-05	0	0	0	0	0	0	0	0	0	0	0	0	0	0	2.41466e-05	7.62125e-06	5.96618e-06	2.4149e-05	2.20526e-05	5.92594e-06	1.11742e-05	Bacteria;Candidatus_Methylomirabilis;Candidatus_Methylomirabilis_oxyfera;
2.38903e-05	0	0	0	0	0	0	0	5.89901e-06	6.42087e-06	7.5793e-06	4.75749e-06	7.31957e-06	7.33293e-06	1.95173e-05	1.37981e-05	5.97745e-07	6.61117e-06	1.37994e-05	2.38903e-05	8.82587e-07	1.94719e-05	Bacteria;Cyanobacteria;Pleurocapsales;Chroococcidiopsis
2.24402e-05	0	0	0	0	0	0	0	1.9432e-05	1.7025e-07	2.00765e-05	4.1124e-06	4.02297e-06	4.33474e-07	2.24402e-05	0	0	0	0	0	0	0	Bacteria;Aquificae;Aquificales;Hydrogenothermaceae
2.24219e-05	0	0	0	0	0	0	0	0	0	0	0	0	0	0	2.24219e-05	6.87406e-06	5.80493e-06	9.05588e-06	1.05669e-05	1.17888e-05	1.25019e-05	Bacteria;Deferribacteres;Deferribacteres;Deferribacterales
2.24219e-05	0	0	0	0	0	0	0	0	0	0	0	0	0	0	2.24219e-05	8.21899e-07	1.17711e-05	6.03725e-06	1.03371e-05	1.89126e-06	1.73699e-05	Bacteria;Thermotogae;Thermotogae;Thermotogales
2.23961e-05	0	0	0	0	0	0	0	9.5673e-06	2.23028e-05	1.18029e-05	1.88687e-05	2.03942e-05	2.23961e-05	9.8058e-06	1.37981e-05	1.27021e-06	2.09622e-06	5.60602e-06	4.59429e-06	1.63909e-06	2.21272e-06	Bacteria;Armatimonadetes;Chthonomonadetes;Chthonomonadales
2.18745e-05	0	0	0	0	0	0	0	7.63402e-06	3.04019e-06	9.25717e-06	8.2248e-06	1.38569e-05	9.35581e-06	2.18745e-05	0	0	0	0	0	0	0	Bacteria;Verrucomicrobia;unclassified Verrucomicrobia;unclassified unclassified Verrucomicrobia
2.0993e-05	0	0	0	0	0	0	0	0	0	0	0	0	0	0	1.89724e-05	1.09088e-05	1.20936e-05	1.42307e-05	1.40126e-05	2.0993e-05	1.75911e-05	Bacteria;Proteobacteria;Alphaproteobacteria;Candidatus_Pelagibacter
2.06971e-05	0	0	0	0	0	0	0	0	0	0	0	0	0	0	2.06971e-05	5.90273e-06	6.61117e-06	1.46619e-05	1.63097e-05	1.03389e-05	1.73699e-05	Bacteria;Cyanobacteria;Chroococcales;Thermosynechococcus
2.05073e-05	0	0	0	0	0	0	0	8.08016e-06	8.2693e-06	1.215e-05	9.43434e-06	1.53096e-05	9.68092e-06	2.05073e-05	0	0	0	0	0	0	0	Bacteria;Planctomycetes;Planctomycetia;Candidatus Brocadiales
2.04816e-05	0	0	0	0	0	0	0	1.19467e-05	6.76137e-06	1.15715e-05	1.82236e-05	1.76005e-05	2.04816e-05	1.65944e-05	0	0	1.61248e-07	0	0	6.30419e-08	0	Bacteria;Proteobacteria;Epsilonproteobacteria;Nautiliales
1.8763e-05	0	0	0	0	0	0	0	7.03916e-06	1.5663e-05	6.48002e-06	7.25718e-06	1.31305e-05	1.55689e-05	1.8763e-05	1.03486e-05	6.72463e-07	2.25747e-06	2.15616e-06	2.06743e-06	6.30419e-08	1.65954e-06	Bacteria;Ignavibacteriae;Ignavibacteria;Ignavibacteriales
1.8103e-05	0	0	0	0	0	0	0	9.96388e-06	9.65563e-06	1.24972e-05	9.03116e-06	1.4248e-05	6.89946e-06	1.8103e-05	0	0	0	0	0	0	0	Bacteria;Fusobacteria;Fusobacteriales;Leptotrichiaceae
1.7688e-05	0	0	0	0	0	0	0	9.41859e-07	0	1.09929e-06	9.67624e-07	2.34673e-06	6.14088e-07	4.29004e-06	1.55228e-05	1.86795e-06	1.11261e-05	1.55244e-05	1.7688e-05	1.76517e-06	1.29444e-05	Bacteria;Chloroflexi;Dehalococcoidia;Dehalococcoidales
1.67359e-05	0	0	0	0	0	0	0	1.11536e-05	9.21784e-06	8.56288e-06	1.06439e-05	7.76657e-06	7.73028e-06	1.67359e-05	0	0	0	0	0	0	0	Bacteria;Proteobacteria;Gammaproteobacteria;SAR86 cluster
1.59556e-05	0	0	0	0	0	0	0	0	0	0	0	0	0	0	6.89904e-06	8.21899e-07	9.67488e-06	1.59556e-05	1.14857e-05	7.56503e-07	6.52752e-06	Bacteria;Aquificae;Aquificae;Aquificales
1.5894e-05	0	0	0	0	0	0	0	9.51773e-06	1.28904e-05	7.05859e-06	1.43531e-05	1.08397e-05	1.5894e-05	1.32001e-05	0	0	0	0	0	0	0	Bacteria;SAR406 cluster;unclassified SAR406 cluster;unclassified SAR406 cluster
1.52273e-05	0	0	0	0	0	0	0	1.34339e-05	6.2263e-06	1.48115e-05	4.51558e-06	9.77805e-06	7.36906e-06	1.52273e-05	0	0	0	0	0	0	0	Bacteria;Nitrospinae;Nitrospinia;Nitrospinales
1.51594e-05	0	0	0	0	0	0	0	2.77601e-06	5.10751e-06	2.71929e-06	1.51594e-05	7.4872e-06	7.69416e-06	3.06431e-06	0	0	0	0	0	0	0	Bacteria;Chlamydiae;Chlamydiales;Chlamydiaceae
1.46619e-05	0	0	0	0	0	0	0	0	0	0	0	0	0	0	1.03486e-05	2.98872e-07	2.25747e-06	1.46619e-05	1.24046e-05	0	1.77018e-06	Bacteria;Cyanobacteria;Chroococcales;Cyanobacterium
1.44337e-05	0	0	0	0	0	0	0	4.75887e-06	8.80438e-06	8.10002e-06	1.44337e-05	9.33106e-06	1.09452e-05	3.91289e-06	0	0	0	0	0	0	0	Bacteria;Proteobacteria;Betaproteobacteria;Candidatus Profftella
1.37981e-05	0	0	0	0	0	0	0	0	0	0	0	0	0	0	1.37981e-05	5.23027e-06	2.90246e-06	1.2937e-05	9.87772e-06	6.99765e-06	1.32763e-06	Bacteria;Fusobacteria;Fusobacteriia;Fusobacteriales
1.35773e-05	0	0	0	0	0	0	0	1.29382e-05	7.51534e-06	8.27359e-06	4.51558e-06	2.40261e-06	1.2932e-05	1.35773e-05	0	0	0	0	0	0	0	Bacteria;Cyanobacteria;Pleurocapsales;Stanieria
1.34377e-05	0	0	0	0	0	0	0	5.94858e-06	1.31336e-05	2.54572e-06	3.70923e-06	9.10756e-06	1.34377e-05	7.30721e-06	3.44952e-06	3.7359e-07	1.93498e-06	1.03496e-05	2.29714e-06	4.41293e-07	4.42544e-07	Bacteria;Proteobacteria;Epsilonproteobacteria;Nitratiruptor
1.28701e-05	0	0	0	0	0	0	0	2.52815e-06	7.78287e-07	8.67859e-06	3.38668e-06	1.19572e-05	2.74533e-06	1.28701e-05	0	0	0	0	0	0	0	Bacteria;Cyanobacteria;Stigonematales;Mastigocladopsis
1.2823e-05	0	0	0	0	0	0	0	9.86473e-06	2.043e-06	7.34788e-06	2.41906e-06	3.46422e-06	3.35942e-06	1.2823e-05	0	0	0	0	0	0	0	Bacteria;Spirochaetes;Spirochaetales;Brachyspiraceae
1.25873e-05	0	0	0	0	0	0	0	8.08016e-06	6.32359e-06	4.39715e-06	4.19304e-06	9.38693e-06	1.0873e-05	1.25873e-05	0	0	0	0	0	0	0	Bacteria;Verrucomicrobia;unclassified Verrucomicrobia;Methylacidiphilales
1.25416e-05	0	0	0	0	0	0	0	1.25416e-05	1.45929e-07	1.0935e-05	3.22541e-07	3.35248e-07	1.08368e-07	1.14087e-05	0	0	0	0	0	0	0	Bacteria;unclassified unclassified unclassified unclassified unclassified Halyomorpha halys symbiont;;
1.20733e-05	0	0	0	0	0	0	0	0	0	0	0	0	0	0	1.20733e-05	7.47181e-08	6.93367e-06	4.74355e-06	8.49943e-06	1.00867e-06	8.96152e-06	Bacteria;Tenericutes;Mollicutes;Mycoplasmatales
1.18972e-05	0	0	0	0	0	0	0	1.18972e-05	2.21325e-06	1.03565e-05	3.62859e-06	4.24647e-06	5.31005e-06	1.13144e-05	0	0	0	0	0	0	0	Bacteria;candidate division EM 19;unclassified candidate division EM 19;unclassified candidate division EM 19
1.16986e-05	0	0	0	0	0	0	0	1.23929e-06	1.16986e-05	4.7443e-06	5.4832e-06	4.91696e-06	7.9109e-06	7.11864e-06	0	0	0	0	0	0	0	Bacteria;Thermodesulfobacteria;Thermodesulfobacteriales;Thermodesulfobacteriaceae
1.1212e-05	0	0	0	0	0	0	0	0	0	0	0	0	0	0	8.6238e-06	5.52914e-06	5.32119e-06	1.1212e-05	1.10263e-05	3.34122e-06	3.76162e-06	Bacteria;Thermobaculum;Thermobaculum_terrenum;
1.06042e-05	0	0	0	0	0	0	0	5.00672e-06	1.06042e-05	4.16572e-06	1.00794e-05	3.2966e-06	7.69416e-06	8.76865e-06	0	1.49436e-07	1.12874e-06	1.2937e-06	1.83772e-06	0	1.32763e-06	Bacteria;Firmicutes;Clostridia;
1.03486e-05	0	0	0	0	0	0	0	0	0	0	0	0	0	0	1.03486e-05	1.86795e-06	3.38621e-06	5.60602e-06	3.216e-06	2.58472e-06	2.7659e-06	Bacteria;Cyanobacteria;Chroococcales;
1.03368e-05	0	0	0	0	0	0	0	3.47001e-06	3.04019e-06	7.23216e-06	5.40257e-06	1.03368e-05	3.97351e-06	5.32719e-06	0	0	0	0	0	0	0	Bacteria;Candidatus Saccharibacteria;unclassified Candidatus Saccharibacteria;unclassified Candidatus Saccharibacteria
1.01133e-05	0	0	0	0	0	0	0	5.7503e-06	3.89144e-07	5.03358e-06	4.67685e-06	1.01133e-05	1.37267e-06	6.55292e-06	0	0	0	0	0	0	0	Bacteria;Haloplasmatales;Haloplasmataceae;Haloplasma
1.01133e-05	0	0	0	0	0	0	0	5.4033e-06	9.38809e-06	8.27359e-06	9.99878e-06	1.01133e-05	2.42023e-06	9.66437e-06	0	0	0	0	0	0	0	Bacteria;Lentisphaerae;Lentisphaeria;Lentisphaerales
1.00415e-05	0	0	0	0	0	0	0	2.52815e-06	4.08601e-06	7.23216e-06	4.03177e-06	5.97858e-06	4.19025e-06	1.00415e-05	0	0	0	0	0	0	0	Bacteria;Aquificae;Desulfurobacteriales;Desulfurobacteriaceae
1.00415e-05	0	0	0	0	0	0	0	3.12301e-06	7.29644e-08	1.96715e-06	1.69334e-06	3.40835e-06	2.23961e-06	1.00415e-05	0	0	0	0	0	0	0	Bacteria;Chlamydiae;Chlamydiales;Simkaniaceae
8.6238e-06	0	0	0	0	0	0	0	0	0	0	0	0	0	0	8.6238e-06	0	1.61248e-06	2.58739e-06	5.28343e-06	0	4.75735e-06	Bacteria;Cyanobacteria;Oscillatoriales;Pseudanabaena
8.32531e-06	0	0	0	0	0	0	0	4.11444e-06	1.55657e-06	5.38073e-06	5.64447e-06	8.32531e-06	2.56472e-06	7.68436e-06	0	0	0	0	0	0	0	Bacteria;candidate division TM7;unclassified candidate division TM7;unclassified candidate division TM7
8.04216e-06	0	0	0	0	0	0	0	1.33843e-06	6.81002e-06	8.04216e-06	3.54796e-06	3.01723e-06	6.57435e-06	3.58289e-06	6.89904e-06	2.24154e-06	9.67488e-07	3.01863e-06	6.89143e-07	1.76517e-06	6.63816e-07	Bacteria;Proteobacteria;Betaproteobacteria;Kinetoplastibacterium
7.86859e-06	0	0	0	0	0	0	0	2.72643e-06	5.83716e-07	7.86859e-06	6.20892e-06	5.58746e-06	5.41842e-07	5.09147e-06	0	0	0	0	0	0	0	Bacteria;Candidatus Saccharibacteria;Candidatus Saccharimonas;unclassified Candidatus Saccharimonas
7.4872e-06	0	0	0	0	0	0	0	4.80844e-06	3.01586e-06	6.59573e-06	5.56384e-06	7.4872e-06	1.69777e-06	6.6472e-06	0	0	0	0	0	0	0	Bacteria;Chlamydiae;Chlamydiales;Parachlamydiaceae
7.33659e-06	0	0	0	0	0	0	0	7.33659e-06	4.18329e-06	3.41358e-06	1.20953e-06	6.14621e-07	1.80614e-07	5.79862e-06	3.44952e-06	1.49436e-07	4.83744e-07	8.62465e-07	1.14857e-06	0	4.42544e-07	Bacteria;Firmicutes;Clostridia;Natranaerobiales
7.33095e-06	0	0	0	0	0	0	0	0	0	0	0	0	0	0	1.72476e-06	2.98872e-07	4.67619e-06	7.33095e-06	6.66172e-06	3.78251e-07	3.87226e-06	Bacteria;Proteobacteria;Betaproteobacteria;Candidatus_Nasuia
6.89904e-06	0	0	0	0	0	0	0	0	0	0	0	0	0	0	6.89904e-06	1.12077e-06	8.0624e-07	8.62465e-07	0	1.07171e-06	2.32336e-06	Bacteria;Cyanobacteria;Chroococcales;Microcystis
6.69435e-06	0	0	0	0	0	0	0	3.22215e-06	5.10751e-07	4.97573e-06	3.06414e-06	5.47571e-06	7.94702e-07	6.69435e-06	0	0	3.22496e-07	0	2.29714e-07	0	0	Bacteria;Elusimicrobia;Elusimicrobia;Elusimicrobiales
5.99815e-06	0	0	0	0	0	0	0	5.99815e-06	1.16743e-06	1.09929e-06	1.61271e-07	0	0	4.95004e-06	0	0	0	0	0	0	0	Bacteria;Cyanobacteria;Stigonematales;
5.9593e-06	0	0	0	0	0	0	0	7.43573e-07	2.043e-06	5.9593e-06	1.61271e-07	1.56449e-06	2.34798e-06	2.97003e-06	1.72476e-06	0	0	0	2.29714e-07	0	3.31908e-07	Bacteria;Cyanobacteria;Nostocales;
5.77965e-06	0	0	0	0	0	0	0	2.82558e-06	5.83716e-07	2.66144e-06	3.38668e-06	4.02297e-06	5.77965e-06	1.32001e-06	0	0	0	0	0	0	0	Bacteria;Chlamydiae;Chlamydiales;Waddliaceae
5.51315e-06	0	0	0	0	0	0	0	0	0	0	0	0	0	0	5.17428e-06	1.04605e-06	9.67488e-07	2.58739e-06	5.51315e-06	8.19545e-07	5.19989e-06	Bacteria;Thermodesulfobacteria;Thermodesulfobacteria;Thermodesulfobacteriales
5.17428e-06	0	0	0	0	0	0	0	0	0	0	0	0	0	0	5.17428e-06	7.47181e-08	1.61248e-07	1.2937e-06	1.608e-06	8.19545e-07	4.42544e-07	Bacteria;Chloroflexi;Chloroflexia;Herpetosiphonales
5.17428e-06	0	0	0	0	0	0	0	0	0	0	0	0	0	0	5.17428e-06	8.96617e-07	1.12874e-06	2.58739e-06	2.06743e-06	8.82587e-07	4.42544e-07	Bacteria;Dictyoglomi;Dictyoglomia;Dictyoglomales
5.17428e-06	0	0	0	0	0	0	0	1.23929e-06	0	4.05001e-07	1.61271e-07	1.67624e-07	5.77965e-07	9.90009e-07	5.17428e-06	7.47181e-08	4.83744e-07	4.31232e-06	3.216e-06	1.26084e-07	1.43827e-06	Bacteria;Proteobacteria;Epsilonproteobacteria;
5.12944e-06	0	0	0	0	0	0	0	7.43573e-07	1.50793e-06	4.05001e-07	5.64447e-07	6.70495e-07	5.12944e-06	1.79144e-06	0	0	0	0	0	0	0	Bacteria;Dictyoglomi;Dictyoglomales;Dictyoglomaceae
5.05719e-06	0	0	0	0	0	0	0	2.18115e-06	1.67818e-06	1.85143e-06	8.86989e-07	8.93993e-07	5.05719e-06	3.1586e-06	0	0	0	0	0	0	0	Bacteria;candidate division OP11;unclassified candidate division OP11;unclassified candidate division OP11
4.91876e-06	0	0	0	0	0	0	0	2.87515e-06	2.33486e-06	2.66144e-06	4.91876e-06	4.41409e-06	1.08368e-06	3.77146e-06	0	0	0	0	0	6.30419e-08	0	Bacteria;Chloroflexi;;
4.80522e-06	0	0	0	0	0	0	0	1.98286e-06	1.31336e-06	3.18215e-06	3.22541e-06	4.80522e-06	3.61228e-07	4.14861e-06	0	7.47181e-08	3.22496e-07	8.62465e-07	0	0	4.42544e-07	Bacteria;Proteobacteria;Deltaproteobacteria;Desulfurellales
4.74355e-06	0	0	0	0	0	0	0	0	0	0	0	0	0	0	1.72476e-06	1.71852e-06	1.61248e-07	4.74355e-06	2.75657e-06	1.82822e-06	3.31908e-07	Bacteria;candidate_division_WWE3_bacterium_RAAC2_WWE3_1;;
4.66719e-06	0	0	0	0	0	0	0	2.47858e-07	2.91858e-07	2.48786e-06	8.06353e-07	3.18485e-06	3.61228e-07	4.66719e-06	0	0	3.22496e-07	0	2.29714e-07	6.30419e-08	3.31908e-07	Bacteria;Tenericutes;Mollicutes;Acholeplasmatales
4.36457e-06	0	0	0	0	0	0	0	6.4443e-07	7.29644e-07	2.31429e-07	2.41906e-07	9.49868e-07	3.54004e-06	9.90009e-07	1.72476e-06	0	1.61248e-07	1.72493e-06	4.36457e-06	0	3.31908e-07	Bacteria;Caldiserica;Caldisericia;Caldisericales
4.31232e-06	0	0	0	0	0	0	0	0	0	0	0	0	0	0	0	1.56908e-06	6.44992e-07	4.31232e-06	9.18858e-07	8.19545e-07	8.85088e-07	Bacteria;Cyanobacteria;Oscillatoriales;Microcoleus
4.08601e-06	0	0	0	0	0	0	0	1.33843e-06	4.08601e-06	1.27286e-06	6.45083e-07	2.8496e-06	2.60084e-06	3.01717e-06	0	0	0	0	0	0	0	Bacteria;candidate division SR1;unclassified candidate division SR1;unclassified candidate division SR1
4.06487e-06	0	0	0	0	0	0	0	4.06487e-06	5.83716e-07	3.12429e-06	3.38668e-06	3.79947e-06	4.69597e-07	1.98002e-06	0	0	0	0	0	0	0	Bacteria;candidate division WWE1;unclassified candidate division WWE1;unclassified candidate division WWE1
3.88534e-06	0	0	0	0	0	0	0	0	0	0	0	0	0	0	1.72476e-06	3.88534e-06	8.0624e-07	2.58739e-06	1.83772e-06	3.46731e-06	2.54463e-06	Bacteria;Cyanobacteria;Oscillatoriales;Arthrospira
3.70287e-06	0	0	0	0	0	0	0	3.07343e-06	1.16743e-06	3.70287e-06	6.45083e-07	2.12323e-06	9.39193e-07	3.30003e-06	0	0	0	0	0	0	0	Bacteria;candidate division OP9;;
3.59958e-06	0	0	0	0	0	0	0	9.91431e-07	3.59958e-06	6.3643e-07	8.86989e-07	9.49868e-07	2.5286e-07	6.60006e-07	0	0	0	0	0	0	0	Bacteria;candidate division WWE3;unclassified candidate division WWE3;unclassified candidate division WWE3
3.57597e-06	0	0	0	0	0	0	0	2.97429e-07	0	5.78573e-07	2.09652e-06	3.57597e-06	1.44491e-07	2.21573e-06	0	0	0	0	0	0	0	Bacteria;candidate division OD1;unclassified candidate division OD1;unclassified candidate division OD1
3.44952e-06	0	0	0	0	0	0	0	0	0	0	0	0	0	0	3.44952e-06	7.47181e-08	8.0624e-07	0	0	0	1.32763e-06	Bacteria;Cyanobacteria;Oscillatoriales;Leptolyngbya
3.44952e-06	0	0	0	0	0	0	0	0	0	0	0	0	0	0	3.44952e-06	7.47181e-08	3.22496e-07	8.62465e-07	9.18858e-07	6.30419e-08	5.5318e-07	Bacteria;Proteobacteria;Betaproteobacteria;Candidatus_Profftella
3.44572e-06	0	0	0	0	0	0	0	0	0	0	0	0	0	0	0	1.49436e-07	1.12874e-06	4.31232e-07	3.44572e-06	6.30419e-08	2.54463e-06	Bacteria;Proteobacteria;Gammaproteobacteria;Calyptogena_okutanii_thioautotrophic_gill_symbiont
3.1586e-06	0	0	0	0	0	0	0	7.93144e-07	9.72859e-08	9.83574e-07	1.61271e-07	1.00574e-06	7.22456e-08	3.1586e-06	0	7.47181e-08	0	0	0	0	1.10636e-07	Bacteria;Tenericutes;Mollicutes;Entomoplasmatales
3.02386e-06	0	0	0	0	0	0	0	3.02386e-06	9.72859e-08	8.67859e-07	8.06353e-08	1.11749e-07	3.61228e-08	3.77146e-07	0	0	0	0	0	0	0	Bacteria;Tenericutes;Mollicutes;Mycoplasmataceae
2.66144e-06	0	0	0	0	0	0	0	5.45287e-07	1.65386e-06	2.66144e-06	4.83812e-07	1.67624e-06	9.0307e-07	1.17858e-06	0	0	6.44992e-07	8.62465e-07	2.29714e-07	1.89126e-07	5.5318e-07	Bacteria;Firmicutes;Erysipelotrichia;Erysipelotrichales
2.59288e-06	0	0	0	0	0	0	0	1.09057e-06	5.35073e-07	5.20716e-07	4.03177e-07	2.23498e-07	6.14088e-07	2.59288e-06	0	0	0	0	0	0	0	Bacteria;candidate division NKB19;unclassified candidate division NKB19;unclassified candidate division NKB19
2.58739e-06	0	0	0	0	0	0	0	0	0	0	0	0	0	0	0	7.47181e-08	1.61248e-07	2.58739e-06	1.14857e-06	0	0	Bacteria;Proteobacteria;Alphaproteobacteria;alpha_proteobacterium_HIMB5
2.58033e-06	0	0	0	0	0	0	0	9.91431e-08	2.14029e-06	9.25717e-07	2.58033e-06	1.89974e-06	1.2643e-06	4.71433e-07	0	0	0	0	0	0	0	Bacteria;unclassified unclassified unclassified unclassified unclassified bacterium UW 659-2-F09;;
2.15616e-06	0	0	0	0	0	0	0	0	0	0	0	0	0	0	1.72476e-06	2.98872e-07	8.0624e-07	2.15616e-06	1.83772e-06	5.04335e-07	1.5489e-06	Bacteria;Proteobacteria;Gammaproteobacteria;Candidatus_Ruthia
2.12145e-06	0	0	0	0	0	0	0	9.91431e-08	0	6.3643e-07	1.3708e-06	6.70495e-07	7.22456e-08	2.12145e-06	0	0	0	0	0	0	0	Bacteria;Proteobacteria;Gammaproteobacteria;Candidatus Baumannia
2.02716e-06	0	0	0	0	0	0	0	9.91431e-07	6.81002e-07	1.09929e-06	1.69334e-06	1.11749e-07	1.80614e-07	2.02716e-06	0	0	0	0	0	0	0	Bacteria;Actinobacteria;Rubrobacteridae;
1.88573e-06	0	0	0	0	0	0	0	4.95715e-08	0	4.62858e-07	4.83812e-07	1.11749e-06	3.61228e-08	1.88573e-06	0	0	0	0	0	0	0	Bacteria;Proteobacteria;Betaproteobacteria;Candidatus Nasuia
1.72476e-06	0	0	0	0	0	0	0	0	0	0	0	0	0	0	1.72476e-06	3.7359e-07	0	4.31232e-07	0	6.30419e-08	0	Bacteria;Cloacimonetes;Candidatus_Cloacimonas;Candidatus_Cloacimonas_acidaminovorans
1.72476e-06	0	0	0	0	0	0	0	0	0	0	0	0	0	0	1.72476e-06	0	0	0	0	0	0	Bacteria;Cyanobacteria;Chroococcales;Gloeocapsa
1.72476e-06	0	0	0	0	0	0	0	0	0	0	0	0	0	0	1.72476e-06	7.47181e-08	4.83744e-07	4.31232e-07	1.37829e-06	1.26084e-07	1.10636e-07	Bacteria;Elusimicrobia;uncultured_Termite_group_1_bacterium;
1.46144e-06	0	0	0	0	0	0	0	3.96572e-07	9.72859e-08	1.73572e-07	0	5.58746e-08	2.5286e-07	1.46144e-06	0	0	0	0	0	0	0	Bacteria;Spirochaetes;Spirochaetales;
1.0843e-06	0	0	0	0	0	0	0	0	0	0	6.45083e-07	7.2637e-07	0	1.0843e-06	0	0	0	0	0	0	0	Bacteria;Planctomycetes;Planctomycetia;
9.18858e-07	0	0	0	0	0	0	0	0	0	0	0	0	0	0	0	0	1.61248e-07	4.31232e-07	9.18858e-07	6.30419e-08	2.21272e-07	Bacteria;candidate_division_SR1_bacterium_RAAC1_SR1_1;;
9.18858e-07	0	0	0	0	0	0	0	0	0	0	0	0	0	0	0	0	0	4.31232e-07	9.18858e-07	3.78251e-07	2.21272e-07	Bacteria;Cyanobacteria;Oscillatoriales;Crinalium
8.95722e-07	0	0	0	0	0	0	0	0	0	4.62858e-07	0	5.58746e-08	3.61228e-08	8.95722e-07	0	0	0	0	0	0	0	Bacteria;candidate division WWE1;;
8.85088e-07	0	0	0	0	0	0	0	0	0	0	0	0	0	0	0	7.47181e-08	4.83744e-07	4.31232e-07	6.89143e-07	4.41293e-07	8.85088e-07	Bacteria;Proteobacteria;Betaproteobacteria;Candidatus_Tremblaya
8.62465e-07	0	0	0	0	0	0	0	0	0	0	0	0	0	0	0	0	3.22496e-07	8.62465e-07	6.89143e-07	0	3.31908e-07	Bacteria;Chloroflexi;Dehalococcoidia;
8.06353e-07	0	0	0	0	0	0	0	0	0	1.15715e-07	8.06353e-07	7.2637e-07	0	2.35716e-07	0	0	0	0	0	0	0	Bacteria;Chlamydiae;Chlamydiales;
6.60006e-07	0	0	0	0	0	0	0	1.98286e-07	0	5.78573e-07	4.03177e-07	0	0	6.60006e-07	0	0	0	0	0	0	0	Bacteria;Verrucomicrobia;Opitutae;
5.18576e-07	0	0	0	0	0	0	0	1.98286e-07	4.8643e-08	2.31429e-07	2.41906e-07	3.91122e-07	3.61228e-08	5.18576e-07	0	0	0	0	0	0	0	Bacteria;Cloacimonetes;Candidatus Cloacimonas;unclassified Candidatus Cloacimonas
4.69597e-07	0	0	0	0	0	0	0	9.91431e-08	0	5.78573e-08	0	0	4.69597e-07	4.2429e-07	0	0	0	0	0	0	0	Bacteria;Fusobacteria;Fusobacteriales;
4.42544e-07	0	0	0	0	0	0	0	0	0	0	0	0	0	0	0	0	0	4.31232e-07	2.29714e-07	0	4.42544e-07	Bacteria;Proteobacteria;Gammaproteobacteria;Candidatus_Baumannia_cicadellinicola
3.30003e-07	0	0	0	0	0	0	0	1.98286e-07	0	0	0	0	0	3.30003e-07	0	0	0	0	0	0	0	Bacteria;Aquificae;Unclassified Aquificae;Unclassified Aquificae
3.30003e-07	0	0	0	0	0	0	0	0	0	0	8.06353e-08	5.58746e-08	0	3.30003e-07	0	0	0	0	0	0	0	Bacteria;Cyanobacteria;Pleurocapsales;
2.8286e-07	0	0	0	0	0	0	0	0	0	0	0	0	0	2.8286e-07	0	0	0	0	0	0	0	Bacteria;Aquificae;Aquificales;
2.41906e-07	0	0	0	0	0	0	0	0	0	5.78573e-08	2.41906e-07	1.11749e-07	0	1.4143e-07	0	0	0	0	0	0	0	Bacteria;Bacteroidetes;Candidatus Amoebophilus;unclassified Candidatus Amoebophilus
1.61271e-07	0	0	0	0	0	0	0	4.95715e-08	0	1.15715e-07	1.61271e-07	0	0	1.4143e-07	0	0	0	0	0	0	0	Bacteria;Elusimicrobia;environmental samples;unclassified environmental samples
1.61271e-07	0	0	0	0	0	0	0	0	0	5.78573e-08	1.61271e-07	0	3.61228e-08	0	0	0	0	0	0	0	0	Bacteria;Proteobacteria;Betaproteobacteria;Candidatus Tremblaya
1.10636e-07	0	0	0	0	0	0	0	0	0	0	0	0	0	0	0	0	0	0	0	0	1.10636e-07	Bacteria;Cyanobacteria;Chroococcales;Dactylococcopsis
7.47181e-08	0	0	0	0	0	0	0	0	0	0	0	0	0	0	0	7.47181e-08	0	0	0	0	0	Bacteria;Tenericutes;Mollicutes;
5.78573e-08	0	0	0	0	0	0	0	0	0	5.78573e-08	0	0	0	0	0	0	0	0	0	0	0	Bacteria;Poribacteria;;
0	0	0	0	0	0	0	0	0	0	0	0	0	0	0	0	0	0	0	0	0	0	Bacteria;Acidobacteria;Acidobacteria (class);
0	0	0	0	0	0	0	0	0	0	0	0	0	0	0	0	0	0	0	0	0	0	Bacteria;Deinococcus-Thermus;;
0	0	0	0	0	0	0	0	0	0	0	0	0	0	0	0	0	0	0	0	0	0	Bacteria;Euryarchaeota;Methanobacteria;Methanobacteriales
0	0	0	0	0	0	0	0	0	0	0	0	0	0	0	0	0	0	0	0	0	0	Bacteria;Spirochaetes;;
