# Supplementary material for: Relative abundance of ‘Candidatus Tenderia electrophaga’ is linked to cathodic current in an aerobic biocathode community
Source: Microb Biotechnol. 2017 Jul 11;11(1):98–111. doi: 10.1111/1751-7915.12757 (PMC5743799; doi:10.1111/1751-7915.12757)
Supplement: Supplementary file 11 [file MBT2-11-98-s011.xlsx]

## Sheet: Sheet1
Table S5 (Excel spreadsheet). Correlation analysis comparing Metaphyler, Kraken and blastn analysis to each other or to current for the top 25 orders identified across all samples (pooled) representing at least 0 .5% of total abundance. (“-“ indicates at least one method had no counts in the specified order level group)
Method A	Metaphyler	Metaphyler	blast	Order level group
Method B	Blastn	Kraken	Kraken
	0.981338	0.627315	0.540035	Bacteria;Proteobacteria;Gammaproteobacteria;Alteromonadales
	0.877122	0.1563	0.00819112	Bacteria;Proteobacteria;Alphaproteobacteria;Rhodobacterales
	0.85986	0.388952	0.462005	Bacteria;Proteobacteria;Alphaproteobacteria;Rhizobiales
	-	-	-	Bacteria;Proteobacteria;Alphaproteobacteria;Kordiimonadales
	0.406181	0.884197	0.710211	Bacteria;Proteobacteria;Gammaproteobacteria;Chromatiales
	-0.491041	0.953257	-0.482199	Bacteria;Proteobacteria;Gammaproteobacteria;Pseudomonadales
	0.733337	0.769932	0.281718	Bacteria;Proteobacteria;Betaproteobacteria;Burkholderiales
	0.859965	0.796925	0.553068	Bacteria;Proteobacteria;Gammaproteobacteria;Oceanospirillales
	0.974718	-0.564692	-0.420645	Bacteria;Proteobacteria;Alphaproteobacteria;Rhodospirillales
	-0.700984	0.85458	-0.601526	Bacteria;Proteobacteria;Gammaproteobacteria;Enterobacteriales
	0.993254	0.676857	0.691778	Bacteria;Bacteroidetes;Flavobacteriia;Flavobacteriales
	-	-	-	Bacteria;Actinobacteria;Actinobacteria;Actinomycetales
	0.792274	0.899812	0.712982	Bacteria;Proteobacteria;Gammaproteobacteria;Xanthomonadales
	-0.346188	-0.526284	-0.195182	Bacteria;Proteobacteria;Deltaproteobacteria;Desulfobacterales
	0.939721	0.334427	0.118914	Bacteria;Proteobacteria;Alphaproteobacteria;Sphingomonadales
	-0.425542	0.334939	0.499538	Bacteria;Proteobacteria;Betaproteobacteria;Rhodocyclales
	-0.0640594	-	-	Bacteria;Proteobacteria;Gammaproteobacteria;sulfur-oxidizing symbionts
	0.508696	0.104483	-0.00182261	Bacteria;Proteobacteria;Deltaproteobacteria;Desulfovibrionales
	0.578818	-0.905488	-0.526321	Bacteria;Proteobacteria;Alphaproteobacteria;Caulobacterales
	0.952081	-	-	Bacteria;Actinobacteria;Actinobacteridae;Actinomycetales
	-	-	-	Bacteria;Proteobacteria;Alphaproteobacteria;Polymorphum_gilvum
	0.118721	-0.279116	0.753957	Bacteria;Proteobacteria;Gammaproteobacteria;Methylococcales
	0.14986	-0.561448	-0.474283	Bacteria;Proteobacteria;Gammaproteobacteria;Aeromonadales
	0.241784	-0.228462	0.79589	Bacteria;Proteobacteria;Betaproteobacteria;Hydrogenophilales
	0.911307	0.684103	0.657246	Bacteria;Proteobacteria;Betaproteobacteria;Neisseriales
