# Supplementary material for: Relative abundance of ‘Candidatus Tenderia electrophaga’ is linked to cathodic current in an aerobic biocathode community
Source: Microb Biotechnol. 2017 Jul 11;11(1):98–111. doi: 10.1111/1751-7915.12757 (PMC5743799; doi:10.1111/1751-7915.12757)
Supplement: Supplementary file 12 [file MBT2-11-98-s012.xlsx]

## Sheet: clusters
Table S6 (Excel spreadsheet). Relative abundance predicted by 16S rRNA gene amplicon sequencing of each hypervariable region for eight replicate bioelectrochemical systems (BES) using OTUs generated by CD-HIT with RDP classifier. The OTU ID number is given in column 1 and RDP taxonomic classification of longer 16S sequence to which OTU maps is listed in column 2 and is color coded across all vari…
Read Count for each reactor and variable region		138809	22808	149582	220274	302483	71647	118129	178572		520355	53980	360329	367426	448101	339956	101044	357260		123845	68008	82250	174082	123931	128431	94595	91853		1036335	826102	800304	813994	991600	781408	43404	558569		398053	388702	549830	546634	92035	540959	382692	471059		7153	3985	2252
		V12									V3									V4									V5									V6									V78
	Taxonomy	1	2	3	4	5	6	7	8	Taxonomy	1	2	3	4	5	6	7	8	Taxonomy	1	2	3	4	5	6	7	8	Taxonomy	1	2	3	4	5	6	7	8	Taxonomy	1	2	3	4	5	6	7	8	Taxonomy	1	2	3
16S CD-HIT OTU ID (unmapped refers to the fact that the OTUs did not match a longer 16S sequence).	Long 16S RDP	1031813	2021213	2031813	2040813	3042313	4021213	4032113	4040813	of region by RDP	1031813	2021213	2031813	2040813	3042313	4021213	4032113	4040813	of region by RDP	1031813	2021213	2031813	2040813	3042313	4021213	4032113	4040813	of region by RDP	1031813	2021213	2031813	2040813	3042313	4021213	4032113	4040813	of region by RDP	1031813	2021213	2031813	2040813	3042313	4021213	4032113	4040813	of region by RDP	1031813	2021213	2031813
1	Proteobacteria;Alphaproteobacteria;Rhodobacterales;Rhodobacteraceae;Labrenzia	0.137412	0.194449	0.153936	0.246874	0.193333	0.000642037	0.0891144	0.238201	Proteobacteria;Alphaproteobacteria;Rhodobacterales;Rhodobacteraceae;Labrenzia;;	0.155467	0.172045	0.160878	0.221405	0.15648	0.102225	0.0857547	0.201142	Proteobacteria;Alphaproteobacteria;Rhodobacterales;Rhodobacteraceae;Roseibium;;	0.0447818	0.0951212	0.0456292	0.093456	0.0833367	0.0368525	0.030953	0.0888811	Proteobacteria;Alphaproteobacteria;Rhodobacterales;Rhodobacteraceae;Labrenzia;;	0.116376	0.172728	0.121856	0.198449	0.155393	0.0921209	0.07497	0.184223	Proteobacteria;Alphaproteobacteria;Rhodobacterales;Rhodobacteraceae;Labrenzia;;	0.099017	0.144561	0.101244	0.173652	0.149432	0.074294	0.0500585	0.158324	Proteobacteria;Alphaproteobacteria;Rhodobacterales;Rhodobacteraceae;Labrenzia;;	0.00461345	0.00125471	0.0062167
2	Proteobacteria,Gammaproteobacteria,Chromatiales,Chromatiaceae,Thiohalobacter	0.193323	0.195502	0.17944	0.333848	0.46039	0.00099097	0.0871082	0.29373	Proteobacteria;Gammaproteobacteria;Oceanospirillales;Alcanivoracaceae;Alcanivorax;;	0.234886	0.295517	0.24343	0.499399	0.596334	0.370507	0.113357	0.302351	Proteobacteria;Gammaproteobacteria;Chromatiales;Ectothiorhodospiraceae;Alkalilimnicola;;	0.0744479	0.127588	0.0783951	0.179766	0.330797	0.141773	0.0237328	0.187299	Proteobacteria;Gammaproteobacteria;Chromatiales;Granulosicoccaceae;Granulosicoccus;;	0.168497	0.269689	0.155797	0.261612	0.410262	0.271388	0.116948	0.259848	Proteobacteria;Gammaproteobacteria;Pseudomonadales;Pseudomonadales_incertae_sedis;Dasania;;	0.0932941	0.147321	0.0868832	0.173496	0.268593	0.143674	0.0355691	0.16526	Proteobacteria;Gammaproteobacteria;Oceanospirillales;Hahellaceae;Endozoicomonas;;	0.173214	0.218319	0.221137
3	Proteobacteria;Gammaproteobacteria;Alteromonadales;Alteromonadaceae;Marinobacter	0.304656	0.356673	0.218783	0.134315	0.0703676	0.00434073	0.311126	0.136416	Proteobacteria;Gammaproteobacteria;Alteromonadales;Alteromonadaceae;Marinobacter;;	0.265984	0.377029	0.214004	0.029097	0.0277125	0.277306	0.312161	0.0894475	Proteobacteria;Gammaproteobacteria;Alteromonadales;Alteromonadaceae;Marinobacter;;	0.6658	0.648953	0.560912	0.263318	0.157741	0.662543	0.599355	0.270574	Proteobacteria;Gammaproteobacteria;Alteromonadales;Alteromonadaceae;Marinobacter;;	0.369802	0.319766	0.265538	0.112403	0.0627683	0.335369	0.261888	0.113082	Proteobacteria;Gammaproteobacteria;Alteromonadales;Alteromonadaceae;Marinobacter;;	0.404054	0.401292	0.30305	0.147034	0.095757	0.373379	0.314838	0.156322	Proteobacteria;Gammaproteobacteria;Alteromonadales;Alteromonadaceae;Marinobacter;;	0.74682	0.670765	0.670515
4	Proteobacteria;Alphaproteobacteria;Kordiimonadales;Kordiimonadaceae;Kordiimonas	0.063627	0.00302525	0.113309	0.13663	0.101553	0.000167488	0.0400664	0.11392	Proteobacteria;Alphaproteobacteria;Kordiimonadales;Kordiimonadaceae;Kordiimonas;;	0.118283	0.0153946	0.172534	0.169487	0.10773	0.0175434	0.160811	0.18154	Proteobacteria;Alphaproteobacteria;Kordiimonadales;Kordiimonadaceae;Kordiimonas;;	0.0982034	0.0168804	0.208657	0.332768	0.247355	0.0199407	0.149638	0.270312	Proteobacteria;Alphaproteobacteria;Kordiimonadales;Kordiimonadaceae;Kordiimonas;;	0.139739	0.0265778	0.225884	0.322252	0.210325	0.0286534	0.251682	0.258675	Proteobacteria;Alphaproteobacteria;Kordiimonadales;Kordiimonadaceae;Kordiimonas;;	0.135226	0.0263441	0.213506	0.324791	0.236019	0.0274827	0.167681	0.239017	Proteobacteria;Alphaproteobacteria;Kordiimonadales;Kordiimonadaceae;Kordiimonas;;	0.0097861	0	0.0306394
5	Proteobacteria,Alphaproteobacteria,Rhodospirillales,Rhodospirillaceae,Magnetospira	0.0297675	0.0347247	0.042358	0.0157622	0.011799	5.58293e-05	0.103717	0.0234247	Proteobacteria;Alphaproteobacteria;Rhodospirillales;Rhodospirillaceae;Tistlia;;	0.027979	0.0711004	0.0364639	0.0113683	0.00740458	0.138803	0.126796	0.0200134	Proteobacteria;Alphaproteobacteria;Rhodospirillales;Rhodospirillaceae;Fodinicurvata;;	0.00717833	0.021718	0.0097386	0.00558932	0.00440568	0.0583582	0.034801	0.00586807	Proteobacteria;Alphaproteobacteria;Rhodospirillales;Rhodospirillaceae;Telmatospirillum;;	0.0349781	0.0742305	0.0400073	0.0146107	0.0113201	0.156947	0.108677	0.0188661	Proteobacteria;Alphaproteobacteria;Rhodospirillales;Rhodospirillaceae;Magnetospirillum;;	0.0502144	0.114224	0.0628649	0.0256351	0.0220134	0.235966	0.138568	0.0335075	Proteobacteria;Alphaproteobacteria;Rhizobiales;Hyphomicrobiaceae;Zhangella;;	0.000838809	0	0.00044405
6	Proteobacteria;Alphaproteobacteria;Rhizobiales;Rhodobiaceae;Parvibaculum	0.0238313	0.00337601	0.0282387	0.0217366	0.0240377	1.39573e-05	0.0148228	0.0211511	Proteobacteria;Alphaproteobacteria;Rhizobiales;Rhodobiaceae;Parvibaculum;;	0.0154452	0.00148203	0.0160825	0.0121331	0.011243	0.00230912	0.00709592	0.0138527	Proteobacteria;Alphaproteobacteria;Rhizobiales;Rhodobiaceae;Parvibaculum;;	0.00834107	0.00151453	0.00853495	0.0112706	0.0135317	0.00131588	0.00383741	0.0103753	Proteobacteria;Alphaproteobacteria;Rhizobiales;Rhodobiaceae;Parvibaculum;;	0.0219205	0.00368962	0.0221553	0.0175407	0.0195724	0.00368821	0.0086628	0.0171008	Proteobacteria;Alphaproteobacteria;Rhizobiales;Rhodobiaceae;Parvibaculum;;	0.0203591	0.00398249	0.0208846	0.0180596	0.0206878	0.00353446	0.00973368	0.0171083	Proteobacteria;Alphaproteobacteria;Rhodobacterales;Rhodobacteraceae;Tropicimonas;;	0.00587166	0.00150565	0.0079929
7		0.00607309	0.0144686	0.0129561	0.0140325	0.0223649	1.39573e-05	0.0150937	0.0224447	Proteobacteria;Alphaproteobacteria;Rhizobiales;Phyllobacteriaceae;Aminobacter;;	0.00773318	0.00687292	0.0137152	0.00878816	0.0128252	0.00756863	0.0106884	0.0136763	Proteobacteria;Alphaproteobacteria;Rhizobiales;Brucellaceae;Ochrobactrum;;	0.00288264	0.00376426	0.00368389	0.00563528	0.00860963	0.002951	0.00419684	0.00685879	Proteobacteria;Alphaproteobacteria;Rhizobiales;Phyllobacteriaceae;Nitratireductor;;	0.00741459	0.00989103	0.0103723	0.00791775	0.01381	0.00739562	0.00882407	0.0116548	Proteobacteria;Alphaproteobacteria;Rhizobiales;Phyllobacteriaceae;Nitratireductor;;	0.00418788	0.00789551	0.00601822	0.00686931	0.013082	0.00647184	0.00492041	0.0101516	Proteobacteria;Alphaproteobacteria;Rhizobiales;Phyllobacteriaceae;Hoeflea;;	0.000419404	0.00175659	0.00310835
8	Proteobacteria;Alphaproteobacteria;Rhizobiales;Rhodobiaceae;Anderseniella	0.0130179	4.38443e-05	0.0561632	1.81592e-05	9.91791e-06	1.39573e-05	0.0466693	1.12e-05	Proteobacteria;Alphaproteobacteria;Rhizobiales;Rhodobiaceae;Anderseniella;;	0.00958384	0.00368655	0.0380541	0.000394637	0.000731978	0.00607137	0.034767	0.00103006	Proteobacteria;Alphaproteobacteria;Rhizobiales;Rhodobiaceae;Tepidamorphus;;	0.00456215	5.88166e-05	0.0178723	0	0	7.78628e-06	0.0156668	0	Proteobacteria;Alphaproteobacteria;Rhizobiales;Rhodobiaceae;Anderseniella;;	0.0126619	3.87361e-05	0.0432161	2.45702e-06	0	3.83922e-06	0.0501797	1.2532e-05	Proteobacteria;Alphaproteobacteria;Caulobacterales;Hyphomonadaceae;Oceanicaulis;;	0.0194095	4.11626e-05	0.0638634	3.65876e-06	1.08654e-05	7.39428e-06	0.0585954	2.12288e-05	Proteobacteria;Alphaproteobacteria;Rhizobiales;Rhodobiaceae;Tepidamorphus;;
9	Proteobacteria,Alphaproteobacteria,Rhizobiales,Rhodobiaceae,Roseospirillum	0.000151287	0.000833041	0.00263401	0.0121076	0.013204	0	0.000558711	0.0107408	Proteobacteria;Alphaproteobacteria;Rhodospirillales;Rhodospirillaceae;Tistlia;;	0.000305561	0.00566877	0.00488998	0.00864392	0.0127851	0.00116192	0.00155378	0.0160527	Proteobacteria;Alphaproteobacteria;Rhizobiales;Rhodobiaceae;Roseospirillum;;	5.65223e-05	0.000485237	0.000668693	0.00551464	0.00612438	0.000256947	0.000158571	0.00363624	Proteobacteria;Alphaproteobacteria;Rhodospirillales;Rhodospirillaceae;Novispirillum;;	0.000155355	0.000928457	0.00176558	0.00802709	0.00904498	0.000682102	0.000230394	0.00603865	Proteobacteria;Alphaproteobacteria;Rhodospirillales;Rhodospirillaceae;Tistlia;;	0.00059791	0.00354256	0.00705673	0.0232459	0.0291954	0.00217946	0.00153387	0.0175753	Proteobacteria;Alphaproteobacteria;Rhizobiales;Rhodobiaceae;Rhodobium;;
10	Proteobacteria;Gammaproteobacteria;Oceanospirillales;Alcanivoracaceae;Alcanivorax	0.0161085	4.38443e-05	0.00478667	4.5398e-06	6.61194e-06	0	0.0354274	5.59998e-06	Proteobacteria;Gammaproteobacteria;Oceanospirillales;Alcanivoracaceae;Alcanivorax;;	0.0223674	5.55761e-05	0.00771795	5.44327e-06	2.23164e-06	8.82467e-06	0.0367464	0	Proteobacteria;Gammaproteobacteria;Oceanospirillales;Oceanospirillaceae;Nitrincola;;	0.0321612	7.35208e-05	0.00877812	1.14888e-05	0	7.78628e-06	0.0488292	1.0887e-05	Proteobacteria;Gammaproteobacteria;Oceanospirillales;Alcanivoracaceae;Alcanivorax;;	0.0289134	2.42101e-05	0.00909279	7.37106e-06	3.02541e-06	2.55948e-06	0.0191687	1.79029e-06	Proteobacteria;Gammaproteobacteria;Gammaproteobacteria_incertae_sedis;Spongiibacter;;;	0.0588088	0.00015436	0.0205191	0.00223733	0.00399848	0.0123799	0.0743104	0.00954657	Proteobacteria;Gammaproteobacteria;Oceanospirillales;Litoricolaceae;Litoricola;;	0.0150986	0	0.00488455
11	Proteobacteria;Alphaproteobacteria;Caulobacterales;Hyphomonadaceae;Hyphomonas	2.16124e-05	0.00179761	9.35941e-05	0.000131654	0.000357045	0	5.07919e-05	0.000431199	Proteobacteria;Alphaproteobacteria;Caulobacterales;Hyphomonadaceae;Hyphomonas;;	0.000270969	0.017877	0.000566149	0.00332312	0.0051417	0.0231648	0.000623491	0.0136819	Proteobacteria;Alphaproteobacteria;Caulobacterales;Hyphomonadaceae;Henriciella;;	0.000137268	0.0188948	0.000231003	0.00251606	0.00321953	0.009764	0.000443998	0.00557412	Proteobacteria;Alphaproteobacteria;Caulobacterales;Hyphomonadaceae;Hyphomonas;;	1.92988e-06	0.00597989	1.24953e-06	8.59957e-05	0.000152279	0.00216916	0	0.000261382	Proteobacteria;Alphaproteobacteria;Caulobacterales;Hyphomonadaceae;Hyphomonas;;	0.000133148	0.0262463	0.000281905	0.0018184	0.00385723	0.0159568	0.000454674	0.0058188	Proteobacteria;Alphaproteobacteria;Rhizobiales;Rhodobiaceae;Anderseniella;;	0.000139801	0.0632371	0.0017762
12	Proteobacteria;Gammaproteobacteria;Oceanospirillales;Alcanivoracaceae;Alcanivorax	0.0327644	0.00754121	0.0132503	0.00299627	0.0133098	6.97866e-05	0.0421573	0.0185583	Proteobacteria;Gammaproteobacteria;Oceanospirillales;Alcanivoracaceae;Alcanivorax;;	0.0347186	0.00918859	0.01704	0.00154589	0.0135684	0.0153167	0.058242	0.0296423	Proteobacteria;Gammaproteobacteria;Oceanospirillales;Alcanivoracaceae;Alcanivorax;;	0.0409221	0.0116016	0.018079	0.00673246	0.0334702	0.0181265	0.0472118	0.0358834	Proteobacteria;Gammaproteobacteria;Oceanospirillales;Alcanivoracaceae;Alcanivorax;;	0.0549456	0.0148795	0.0226739	0.00555287	0.0295724	0.0204503	0.0505714	0.0344792	Proteobacteria;Gammaproteobacteria;Oceanospirillales;Alcanivoracaceae;Alcanivorax;;	0.061022	0.0218677	0.0261317	0.00529239	0.0337589	0.0291667	0.0668971	0.0399589	Proteobacteria;Gammaproteobacteria;Oceanospirillales;Halomonadaceae;Aidingimonas;;	0.0239061	0.00250941	0.0102131
13	Proteobacteria,Gammaproteobacteria,Chromatiales,Thioalkalispiraceae,Thioprofundum	0.00109503	0	0.00740062	0.0240019	0.0057557	0	0.0293069	0.0183231	Proteobacteria;Gammaproteobacteria;Gammaproteobacteria_incertae_sedis;Methylohalomonas;;;	0.000570764	0	0.00377988	0.0038865	0.00170051	2.94156e-06	0.0119057	0.0164502	Proteobacteria;Gammaproteobacteria;Chromatiales;Chromatiaceae;Thiohalocapsa;;	0.000831685	1.47042e-05	0.00717325	0.039355	0.0104009	0	0.0213013	0.027348	Proteobacteria;Gammaproteobacteria;Gammaproteobacteria_incertae_sedis;Thioprofundum;;;	0.000483434	7.26303e-06	0.00279269	0.00337595	0.00139774	2.55948e-06	0.00827113	0.00462432	Proteobacteria;Gammaproteobacteria;Oceanospirillales;Oceanospirillaceae;Neptunomonas;;	0.00160029	1.80087e-05	0.00948111	0.0335563	0.00892052	7.39428e-06	0.0244452	0.0256083	Proteobacteria;Gammaproteobacteria;Oceanospirillales;Alcanivoracaceae;Alcanivorax;;	0.000419404	0	0.0119893
14	Bacteroidetes;Flavobacteria;Flavobacteriales;Flavobacteriaceae;Muricauda	0.0099057	0.000526131	0.00409809	0.00117127	0.000495896	0	0.00868542	0.00173599	Bacteroidetes;Flavobacteria;Flavobacteriales;Flavobacteriaceae;Muricauda;;	0.00615733	0.000759541	0.00243111	0.000231339	0.000232091	0.000217675	0.00563121	0.00205733	Bacteroidetes;Flavobacteria;Flavobacteriales;Flavobacteriaceae;Muricauda;;										0.00193856	0.000867932	0.000609768	0.000137593	8.26946e-05	0.000102379	0.00315639	0.000316881	Bacteroidetes;Flavobacteria;Flavobacteriales;Flavobacteriaceae;Muricauda;;	0.00463757	0.000851552	0.00166415	0.000525031	0.000325963	0.000162674	0.00366613	0.000853396	Bacteroidetes;Flavobacteria;Flavobacteriales;Flavobacteriaceae;Muricauda;;
15	Proteobacteria,Alphaproteobacteria,Parvularculales,Parvularculaceae,Parvularcula	0.000842885	0.000219221	0.00388416	0.0031143	0.00313075	0	0.0110134	0.00676478	Proteobacteria;Alphaproteobacteria;Rhodobacterales;Rhodobacteraceae;Ahrensia;;	0.000513111	0.000148203	0.00211751	0.00184799	0.00163802	6.17727e-05	0.00408733	0.00402508	Proteobacteria;Alphaproteobacteria;Rhizobiales;Rhizobiaceae;Sinorhizobium;;	0.000153418	8.82249e-05	0.000924012	0.00144759	0.00128297	2.33588e-05	0.00143771	0.00235158	Proteobacteria;Alphaproteobacteria;Parvularculales;Parvularculaceae;Parvularcula;;	0.000656158	0.000117419	0.00209795	0.0020983	0.00219242	4.73504e-05	0.00324855	0.00371127	Proteobacteria;Alphaproteobacteria;Parvularculales;Parvularculaceae;Parvularcula;;	0.000522543	8.23253e-05	0.00160777	0.0020361	0.00261857	7.39428e-05	0.00411297	0.00325225	Proteobacteria;Alphaproteobacteria;Rhodospirillales;Rhodospirillaceae;Insolitispirillum;;	0	0	0.0017762
16	Proteobacteria,Alphaproteobacteria,Caulobacterales,Hyphomonadaceae,Maricaulis	0.000374615	0	0.000641788	0	0	0	0.00027089	0	Proteobacteria;Alphaproteobacteria;Caulobacterales;Hyphomonadaceae;Maricaulis;;	0.0032228	3.70508e-05	0.00558101	0	0	0	0.00252365	2.79908e-06	Proteobacteria;Alphaproteobacteria;Caulobacterales;Hyphomonadaceae;Maricaulis;;	0.00128386	0	0.00262614	0	0	0	0.00161742	0	Proteobacteria;Alphaproteobacteria;Caulobacterales;Hyphomonadaceae;Maricaulis;;										0	0.0003576	0	0.000504908	0.0011952	7.02456e-05	2.61307e-06	0.00150724	Proteobacteria;Alphaproteobacteria;Caulobacterales;Hyphomonadaceae;Henriciella;;
17	Proteobacteria,Gammaproteobacteria,Oceanospirillales,Oceanospirillales_incertae_sedis,Pseudohongiella	0	0	2.00559e-05	0.000517537	0.000895918	0	0.000330148	0.00194879	Proteobacteria;Gammaproteobacteria;Oceanospirillales;Oleiphilaceae;Oleiphilus;;	1.92176e-06	0	2.77524e-05	0.000212288	0.000607006	0.00331219	0.000455247	0.00356603	Proteobacteria;Gammaproteobacteria;Alteromonadales;Alteromonadaceae;Salinimonas;;	0	4.41125e-05	3.64742e-05	0.00124654	0.00204146	0.00609666	0.00076114	0.00437656	Proteobacteria;Gammaproteobacteria;Gammaproteobacteria_incertae_sedis;Arenicella;;;	0	2.78416e-05	5.12305e-05	0.00079976	0.00139371	0.00622466	0.0012902	0.00359132	Proteobacteria;Gammaproteobacteria;Oceanospirillales;Oceanospirillaceae;Nitrincola;;	0.000542641	0.000344737	0.00836986	0.0019428	0.000597599	0.000118308	0.000742111	0.0006496	Proteobacteria;Alphaproteobacteria;Rhizobiales;Brucellaceae;Mycoplana;;	0	0	0
18	Bacteroidetes;Flavobacteria;Flavobacteriales;Flavobacteriaceae;Muriicola;;	0.000158491	0.00030691	0.000220615	0.000394963	0.000373575	0	0.000279356	0.000548798	Bacteroidetes;Flavobacteria;Flavobacteriales;Flavobacteriaceae;Muriicola;;										1.61492e-05	8.82249e-05	6.07903e-05	8.04219e-05	0.000112966	1.55726e-05	6.34283e-05	0.000152417	Bacteroidetes;Flavobacteria;Flavobacteriales;Flavobacteriaceae;Eudoraea;;										0.000278857	0.000692047	0.000416492	0.000751874	0.000977889	6.10028e-05	0.00042593	0.00144992	Bacteroidetes;Flavobacteria;Flavobacteriales;Flavobacteriaceae;Zeaxanthinibacter;;
19	Bacteria,Planctomycetes,Phycisphaerae,Phycisphaerales,Phycisphaeraceae,Phycisphaera																			0	0	3.64742e-05	0.000384876	0.000411519	7.78628e-06	0.00174428	0.000348383	Planctomycetes;Planctomycetacia;Planctomycetales;Planctomycetaceae;Blastopirellula;;	3.1843e-05	0	0.00015869	0.000531945	0.0006071	1.15177e-05	0.00186619	0.000517394	Actinobacteria;Actinobacteria;Acidimicrobidae;Acidimicrobiales;Acidimicrobineae;Acidimicrobiaceae;Ferrimicrobium	1.75856e-05	2.57266e-06	0.000198243	0.000771997	0.00110827	1.84857e-06	0.00307035	0.000827922	Planctomycetes;Planctomycetacia;Planctomycetales;Planctomycetaceae;Singulisphaera;;
20	Bacteria,Deinococcus-Thermus,Deinococci,Thermales,Thermaceae,Rhabdothermus										0.000144132	0.00120415	0.00221187	0.00395998	0.00951348	1.76493e-05	0.00183089	0.022597	Planctomycetes;Phycisphaerae;Phycisphaerales;Phycisphaeraceae;Phycisphaera;;	0.000218014	0.00127926	0.0024924	0.0187957	0.0431208	7.78628e-06	0.00153285	0.0230912	Planctomycetes;Planctomycetacia;Planctomycetales;Planctomycetaceae;Schlesneria;;	3.95625e-05	0.000317152	0.000354865	0.000442264	0.00177491	3.83922e-06	0.000299512	0.00209285	Planctomycetes;Phycisphaerae;Phycisphaerales;Phycisphaeraceae;Phycisphaera;;	0.000278857	0.0014021	0.00354291	0.00997194	0.0266964	4.25171e-05	0.00175337	0.0261581	Planctomycetes;Planctomycetacia;Planctomycetales;Planctomycetaceae;Schlesneria;;	0	0.000250941	0.000888099
21	Proteobacteria,Alphaproteobacteria,Parvularculales,Parvularculaceae,Parvularcula	0.0228587	0.0463872	0.0178832	0.0263581	0.0492391	6.97866e-05	0.00752567	0.0576574	Proteobacteria;Alphaproteobacteria;Rhizobiales;Rhodobiaceae;Parvibaculum;;	0.0144767	0.016432	0.00981048	0.0102633	0.0177527	0.0300627	0.00373105	0.0372866	Proteobacteria;Alphaproteobacteria;Rhizobiales;Hyphomicrobiaceae;Cucumibacter;;	0.00995599	0.0377014	0.00815805	0.0189681	0.0348339	0.031768	0.0030657	0.0387031	Proteobacteria;Alphaproteobacteria;Rhizobiales;Rhodobiaceae;Parvibaculum;;	0.0222747	0.0702008	0.0168174	0.0258442	0.0480405	0.0587209	0.0115197	0.0551785	Proteobacteria;Alphaproteobacteria;Rhizobiales;Rhodobiaceae;Parvibaculum;;	0.0199722	0.0626187	0.0138716	0.0237142	0.0474711	0.0502552	0.00533327	0.0474696	Proteobacteria;Alphaproteobacteria;Rhizobiales;Rhodobiaceae;Rhodobium;;	0.0132811	0.0308657	0.0150977
22	Proteobacteria;Alphaproteobacteria;Rhodobacterales;Rhodobacteraceae;Roseovarius	0.00109503	0	0.0174219	0.00128476	0.000300843	1.39573e-05	0.00453741	0.00365679	Proteobacteria;Alphaproteobacteria;Rhodobacterales;Rhodobacteraceae;Roseovarius;;	0.00147784	0	0.0161491	0.000655914	0.000160678	0	0.0038795	0.0045653	Proteobacteria;Alphaproteobacteria;Rhodobacterales;Rhodobacteraceae;Salinihabitans;;	0.000306835	0	0.00487538	0.000608908	0.000234001	0	0.00156456	0.00176369	Proteobacteria;Alphaproteobacteria;Rhodobacterales;Rhodobacteraceae;Roseovarius;;	0.0017118	2.54206e-05	0.0224365	0.00143736	0.000339855	1.27974e-06	0.00352502	0.00424836	Proteobacteria;Alphaproteobacteria;Rhodobacterales;Rhodobacteraceae;Ruegeria;;	0.00105514	3.34446e-05	0.0135569	0.0010958	0.000423752	1.84857e-06	0.00319317	0.0034709	Proteobacteria;Alphaproteobacteria;Rhizobiales;Rhodobiaceae;Parvibaculum;;
unmapped 23		0.128291	0.12557	0.0916153	0.00914316	0.00720371	9.77012e-05	0.134895	0.0116424	Proteobacteria;Gammaproteobacteria;Alteromonadales;Alteromonadaceae;Marinobacter;;	0.0610833	3.70508e-05	3.33029e-05	2.44947e-05	1.56215e-05	1.17662e-05	4.94834e-05	5.59816e-05	Actinobacteria;Actinobacteria;Actinobacteridae;Actinomycetales;Propionibacterineae;Propionibacteriaceae;Propionibacterium	0.00178449	8.82249e-05	0.00436474	0.0030388	0.0055192	3.11451e-05	0.00238913	0.0045943	Proteobacteria;Alphaproteobacteria;Rhodospirillales;Rhodospirillaceae;Pelagibius;;	0.00582051	0.000423676	0.015909	0.00595705	0.0104205	9.98198e-05	0.0109667	0.0112054	Proteobacteria;Alphaproteobacteria;Rhodospirillales;Rhodospirillaceae;Pelagibius;;	0.00710458	1.5436e-05	0.0183093	0.00517714	0.0105069	3.69714e-06	0.00907518	0.0103023	Proteobacteria;Alphaproteobacteria;Rhodospirillales;Rhodospirillaceae;Fodinicurvata;;	0.00167762	0.00301129	0.0026643
unmapped 24		0.000266553	0.000263066	0.0002273	0.000326866	0.000261172	0.436711	0.000211633	0.000285599	Firmicutes;Bacilli;Bacillales;Bacillaceae 1;Aeribacillus;;	0.00611506	0.000444609	0.0169623	0.00535346	0.00814995	7.35389e-05	0.0118958	0.0118653	Proteobacteria;Alphaproteobacteria;Rhodospirillales;Rhodospirillaceae;Pelagibius;;	0.000605596	0.000191154	0.00100912	0.00113165	0.00144435	0.000109008	0.000782282	0.00172014	Proteobacteria;Alphaproteobacteria;Kordiimonadales;Kordiimonadaceae;Kordiimonas;;	0.00667255	0.00725697	0.000983376	0.000294842	0.000715006	0.00526486	0.000622062	0.000418928	Proteobacteria;Alphaproteobacteria;Rhodospirillales;Rhodospirillaceae;Thalassobaculum;;	0	3.60173e-05	4.18311e-05	0.00106287	0.00178193	0.00588215	0.000755176	0.00450687	Proteobacteria;Gammaproteobacteria;Alteromonadales;Alteromonadaceae;Microbulbifer;;	0	0.000250941	0
unmapped 25		0.00237016	0.000131533	0.00747416	0.00594714	0.00963691	0	0.00555325	0.00912797	Proteobacteria;Alphaproteobacteria;Rhodospirillales;Rhodospirillaceae;Pelagibius;;	0.00118573	0	0.00348293	0.00442266	0.00583351	0	0.00265231	0.00581649	Proteobacteria;Alphaproteobacteria;Kiloniellales;Kiloniellaceae;Kiloniella;;	7.26715e-05	0	0.000303951	0.00143036	0.00439761	0	0.000147999	0.00238424	Proteobacteria;Alphaproteobacteria;Rhodospirillales;Rhodospirillaceae;Pelagibius;;	0.00102766	2.42101e-06	0.00355865	0.00385138	0.00684147	6.39871e-06	0.00108285	0.00466549	Proteobacteria;Alphaproteobacteria;Rhodospirillales;Rhodospirillaceae;Inquilinus;;	2.51223e-06	0.00887827	0	0.000318312	0.00104308	0.00527951	2.61307e-06	0.000396978	Proteobacteria;Alphaproteobacteria;Rhodospirillales;Rhodospirillaceae;Nisaea;;	0.00265623	0	0.00843694
unmapped 26		0.000136879	4.38443e-05	0.000106965	9.98756e-05	6.28134e-05	0.147543	9.31185e-05	6.71998e-05	Proteobacteria;Gammaproteobacteria;Oceanospirillales;Halomonadaceae;Halomonas;;	0.000964726	0.000444609	0.0106458	0.00202218	0.000439633	0.000138253	0.00129646	0.000797738	Proteobacteria;Alphaproteobacteria;Rhodospirillales;Rhodospirillaceae;Nisaea;;	0.00031491	1.47042e-05	0.000413374	0.000338921	0.000459933	3.11451e-05	0.000169142	0.000424591	Proteobacteria;Alphaproteobacteria;Rhodobacterales;Rhodobacteraceae;Labrenzia;;	0.00116372	0.000589516	0.0131687	0.00243982	0.000623235	0.00019708	0.000967653	0.000768034	Proteobacteria;Alphaproteobacteria;Rhodospirillales;Rhodospirillaceae;Magnetospirillum;;	0.00231376	0.00295856	0.00189695	0.00265077	0.00271636	0.00243457	0.0015992	0.0030527	Firmicutes;Bacilli;Bacillales;Bacillaceae 1;Aeribacillus;;	0.000139801	0.00150565	0.00044405
unmapped 27		3.60207e-05	4.38443e-05	1.33706e-05	7.26368e-05	2.64478e-05	0.041202	8.46532e-06	3.35999e-05	Actinobacteria;Actinobacteria;Actinobacteridae;Actinomycetales;Propionibacterineae;Propionibacteriaceae;Propionibacterium	0.00426247	0.00385328	0.00079927	0.000253112	0.000526667	0.00364165	0.000742251	0.000383474	Proteobacteria;Alphaproteobacteria;Rhodospirillales;Rhodospirillaceae;Thalassobaculum;;	0.000258388	0.000117633	0.000462006	0.00176354	0.00162994	7.78628e-05	0.000898568	0.0023407	Proteobacteria;Gammaproteobacteria;Gammaproteobacteria_incertae_sedis;Porticoccus;;;	9.64939e-07	0.00573537	2.3741e-05	0.000566343	0.000724082	0.00757223	4.60787e-05	0.00068389	Proteobacteria;Alphaproteobacteria;Rhizobiales;Rhizobiales_incertae_sedis;Amorphus;;	0.000728546	2.57266e-06	0.00230617	0.00293615	0.00639974	0	0.00182915	0.00404196	Proteobacteria;Alphaproteobacteria;Rhizobiales;Xanthobacteraceae;Pseudolabrys;;	0.00111841	0.00175659	0.0017762
unmapped 28		0.00302574	0.00092073	0.0065917	0.00128022	0.000581851	1.39573e-05	0.0046136	0.000621598	Proteobacteria;Alphaproteobacteria;Rhizobiales;Phyllobacteriaceae;Nitratireductor;;	4.42006e-05	1.85254e-05	8.0482e-05	0.0010315	0.0010935	9.11883e-05	8.90701e-05	0.00618317	Proteobacteria;Gammaproteobacteria;Alteromonadales;Alteromonadaceae;Marinobacter;;	0	0.00266145	0	0.00044232	0.000702004	0.00379192	0	0.000566122	Proteobacteria;Alphaproteobacteria;Rhizobiales;Hyphomicrobiaceae;Filomicrobium;;	9.64939e-07	0.0126788	0	0.000914012	0.000115974	6.01478e-05	4.60787e-05	0.000105627	Proteobacteria;Gammaproteobacteria;Oceanospirillales;Oceanospirillaceae;Neptunomonas;;	0.00235396	0.000362746	0.00146955	0.00365144	0.00487858	0.000186705	0.0054796	0.00706069	Proteobacteria;Gammaproteobacteria;Gammaproteobacteria_incertae_sedis;Thiohalophilus;;;	0	0.00301129	0
unmapped 29		0.000309778	0	0.00159779	0.00264216	0.00681361	0	0.00110049	0.00420559	Proteobacteria;Alphaproteobacteria;Rhodospirillales;Rhodospirillaceae;Pelagibius;;	0.00269047	0	0	0	0	0	0	0	Cyanobacteria/Chloroplast;Chloroplast;Chloroplast;Streptophyta;;;	0.000476402	0.000691095	0.00043769	0.000275732	0.00040345	0.000724124	0.000369998	0.000174191	Proteobacteria;Gammaproteobacteria;Chromatiales;Granulosicoccaceae;Granulosicoccus;;	0.000924412	0.00124198	0.000758462	0.000807131	0.000852158	0.00102379	0.000161275	0.000708954	Firmicutes;Bacilli;Bacillales;Bacillaceae 1;Aeribacillus;;	2.51223e-06	0.0126266	1.81874e-06	0.00105921	0.000206443	3.88199e-05	1.04523e-05	0.000163461	Proteobacteria;Gammaproteobacteria;Gammaproteobacteria_incertae_sedis;Porticoccus;;;
unmapped 30		1.44083e-05	0	2.00559e-05	9.0796e-06	6.94254e-05	0.0354097	2.5396e-05	5.59998e-06	Actinobacteria;Actinobacteria;Actinobacteridae;Actinomycetales;Corynebacterineae;Corynebacteriaceae;Corynebacterium	0.00300756	0	0	2.72164e-06	0	0	0	0	Actinobacteria;Actinobacteria;Actinobacteridae;Actinomycetales;Corynebacterineae;Corynebacteriaceae;Corynebacterium	0.00183294	0.00279379	0.000206687	0.000183821	0.00056483	0.00169741	0.000391141	0.000228626	Proteobacteria;Alphaproteobacteria;Rhodospirillales;Rhodospirillaceae;Thalassobaculum;;	0.000698616	9.32088e-05	0.000437334	0.000943496	0.00116781	9.08616e-05	0.000829417	0.00182789	Proteobacteria;Gammaproteobacteria;Oceanospirillales;Oleiphilaceae;Oleiphilus;;	0.0024444	0.00277848	0.00383027	0.000810414	0.000423752	0.00158238	0.0024589	0.000613511	Proteobacteria;Alphaproteobacteria;Rhizobiales;Phyllobacteriaceae;Nitratireductor;;
unmapped 31		2.16124e-05	0	1.33706e-05	3.17786e-05	3.30597e-05	0.0383547	6.77226e-05	1.67999e-05	Proteobacteria;Alphaproteobacteria;Rhizobiales;Bradyrhizobiaceae;Bradyrhizobium;;	0.00105889	0.000703964	0.000510644	0.000242226	0.000377147	0.000382402	0.000633387	0.00191737	Firmicutes;Bacilli;Bacillales;Bacillaceae 1;Aeribacillus;;	8.07461e-06	0.000367604	0	0.000970807	0.00175904	8.56491e-05	0	0.00198143	Proteobacteria;Alphaproteobacteria;Caulobacterales;Hyphomonadaceae;Henriciella;;	0	0.00126861	0	0	0	0.000935491	0	0	Proteobacteria;Alphaproteobacteria;Rhodospirillales;Rhodospirillaceae;Rhodospira;;	5.02446e-06	0.00426548	9.09372e-06	0.000660405	0.000967023	0.00589324	1.56784e-05	0.000762113	Proteobacteria;Alphaproteobacteria;Rhizobiales;Hyphomicrobiaceae;Rhodomicrobium;;
unmapped 32		7.20414e-06	4.38443e-05	1.33706e-05	3.63184e-05	3.30597e-06	0.0373917	8.46532e-06	2.23999e-05	Proteobacteria;Gammaproteobacteria;Alteromonadales;Alteromonadaceae;Marinobacter;;										0.000226089	0.00017645	0.0036231	0.00133271	0.000379243	3.89314e-05	0.000327713	0.000283061	Proteobacteria;Alphaproteobacteria;Rhodospirillales;Rhodospirillaceae;Telmatospirillum;;	0.000902218	0	0.000677243	0	0	0	2.30394e-05	0	Proteobacteria;Alphaproteobacteria;Rhodospirillales;Rhodospirillaceae;Roseospira;;	0.00607457	2.57266e-06	0.000862085	3.65876e-06	0	0	0.000726433	0	Proteobacteria;Alphaproteobacteria;Rhodospirillales;Rhodospirillaceae;Oceanibaculum;;
unmapped 33		7.20414e-06	0.000526131	0	0	6.61194e-06	0.0355912	0	0	Proteobacteria;Gammaproteobacteria;Enterobacteriales;Enterobacteriaceae;Erwinia;;										0	0.00198506	0	0.000327432	3.2276e-05	1.55726e-05	0	2.17739e-05	Proteobacteria;Gammaproteobacteria;Gammaproteobacteria_incertae_sedis;Thioprofundum;;;	2.31585e-05	0.000722671	1.12457e-05	3.80838e-05	5.54659e-05	0.000764005	6.91181e-05	0.000198722	Proteobacteria;Alphaproteobacteria;Parvularculales;Parvularculaceae;Parvularcula;;	0.000178368	0.000674038	0.00163323	0.000925665	0.000565002	0.000131248	0.00167498	0.00123127	Proteobacteria;Alphaproteobacteria;Rhodospirillales;Rhodospirillaceae;Pelagibius;;
unmapped 34		0.00175781	0	0.00512762	0	0	0	0.00101584	0	Proteobacteria;Alphaproteobacteria;Rhodospirillales;Rhodospirillaceae;Pelagibius;;										0.00061367	0.00136749	0.000510638	0.0001034	0.000104897	0.000973285	0.000602569	0.000174191	Proteobacteria;Gammaproteobacteria;Alteromonadales;Alteromonadaceae;Marinobacter;;	0	0	0	0.000845215	0.000147237	0	0	0.000671358	Proteobacteria;Gammaproteobacteria;Gammaproteobacteria_incertae_sedis;Methylohalomonas;;;	0.000291418	0.000560841	0.000381936	0.000687846	0.000478079	0.000489871	0.000211658	0.000388486	Actinobacteria;Actinobacteria;Actinobacteridae;Actinomycetales;Corynebacterineae;Corynebacteriaceae;Corynebacterium
unmapped 35		0.000396228	4.38443e-05	0.00580284	0.0018023	0.000433082	0	0.000313217	0.000655198	Proteobacteria;Alphaproteobacteria;Rhodospirillales;Rhodospirillaceae;Tistrella;;										0.000654043	0.000235266	0.000291793	1.14888e-05	9.68281e-05	0.00021023	0.000983139	0.000195965	Proteobacteria;Gammaproteobacteria;Alteromonadales;Alteromonadaceae;Marinobacter;;	0.000223866	0	0.000793448	0.000214989	0.000284389	0	0.000207354	0.000221996	Proteobacteria;Alphaproteobacteria;Parvularculales;Parvularculaceae;Parvularcula;;	0.000293931	0.000375609	0.000281905	0.000345752	0.000575868	0.000288377	0.00013588	0.000467033	Firmicutes;Bacilli;Bacillales;Bacillaceae 2;Tenuibacillus;;
unmapped 36		2.16124e-05	4.38443e-05	0	0	3.30597e-06	0.0244114	0	0	Proteobacteria;Gammaproteobacteria;Pseudomonadales;Pseudomonadaceae;Pseudomonas;;										0.000137268	0.000514645	0.000194529	5.74442e-05	4.8414e-05	0.000568399	0.000317141	4.35478e-05	Proteobacteria;Alphaproteobacteria;Rhodobacterales;Rhodobacteraceae;Labrenzia;;										0.000248711	0.000334446	0.000320099	0.000314653	0.000315098	0.000273588	0.000198593	0.00042033	Firmicutes;Bacilli;Bacillales;Bacillaceae 2;Ornithinibacillus;;
unmapped 37		0.00428647	0.00201684	0.000875774	0.000335945	0.000938896	0	0.000490989	0.000442399	Proteobacteria;Alphaproteobacteria;Rhodospirillales;Rhodospirillaceae;Thalassobaculum;;										0.000193791	0.000544054	0.000182371	0.000132122	0.000201725	0.000319238	0.000285427	0.000217739	Proteobacteria;Alphaproteobacteria;Rhodobacterales;Rhodobacteraceae;Labrenzia;;										0.0005753	0	2.00062e-05	0	0	1.84857e-06	0.00113668	2.12288e-06	Proteobacteria;Gammaproteobacteria;Chromatiales;Halothiobacillaceae;Halothiobacillus;;
unmapped 38		1.44083e-05	0	6.6853e-06	4.5398e-06	1.98358e-05	0.0211314	0	5.59998e-06	Proteobacteria;Gammaproteobacteria;Pseudomonadales;Pseudomonadaceae;Pseudomonas;;										6.45969e-05	0.000617574	4.86322e-05	3.44665e-05	0.000185587	0.000218016	4.22855e-05	0.000206852	Proteobacteria;Alphaproteobacteria;Rhodobacterales;Rhodobacteraceae;Roseibium;;										0.000286394	0.000285566	0.000236437	0.000270748	0.000347694	0.000319802	0.000209045	0.000346029	Proteobacteria;Gammaproteobacteria;Oceanospirillales;Halomonadaceae;Halomonas;;
unmapped 39		7.20414e-06	0	2.00559e-05	1.81592e-05	2.64478e-05	0.0407833	0	2.79999e-05	Proteobacteria;Gammaproteobacteria;Oceanospirillales;Halomonadaceae;Halomonas;;										0.000153418	1.47042e-05	9.72644e-05	1.14888e-05	0.000314691	7.78628e-05	0.000126857	9.79826e-05	Proteobacteria;Gammaproteobacteria;Oceanospirillales;Alcanivoracaceae;Alcanivorax;;										2.51223e-06	2.57266e-06	0	0.000545155	6.51926e-05	0	2.61307e-06	0.000439435	Proteobacteria;Gammaproteobacteria;Alteromonadales;Alteromonadaceae;Haliea;;
unmapped 40		1.44083e-05	0	0	0	9.91791e-06	0.0247603	0	0	Proteobacteria;Gammaproteobacteria;Alteromonadales;Shewanellaceae;Shewanella;;										8.88207e-05	0.000191154	4.86322e-05	1.14888e-05	0.000129104	0.000225802	1.05714e-05	1.0887e-05	Proteobacteria;Gammaproteobacteria;Alteromonadales;Alteromonadaceae;Marinobacter;;										0.000140685	0.000208386	0.000216431	0.00026343	0.000195578	0.000308711	0.000172462	0.000278097	Firmicutes;Bacilli;Bacillales;Bacillaceae 2;Salinibacillus;;
unmapped 41		0	0.00394598	4.01118e-05	0.000799005	0.00133231	0	1.69306e-05	0.001092	Proteobacteria;Alphaproteobacteria;Rhizobiales;Rhizobiales_incertae_sedis;Bauldia;;										8.88207e-05	0.000279379	8.51064e-05	1.14888e-05	2.4207e-05	0.000319238	0.000147999	5.44348e-05	Proteobacteria;Alphaproteobacteria;Rhodobacterales;Rhodobacteraceae;Pannonibacter;;										0.000366785	0.000370464	0.000267355	0.000364046	0.000554137	0.000327197	0.000224724	0.000401224	Proteobacteria;Gammaproteobacteria;Oceanospirillales;Halomonadaceae;Halomonas;;
unmapped 42		1.44083e-05	8.76885e-05	0	2.72388e-05	1.32239e-05	0.0146971	0	1.12e-05	Firmicutes;Bacilli;Bacillales;Bacillaceae 2;Piscibacillus;;										0	0	0	0.000723797	0.000129104	0	0	0.000381044	Proteobacteria;Gammaproteobacteria;Gammaproteobacteria_incertae_sedis;Thiohalobacter;;;										3.51712e-05	0	0.000616554	1.82938e-06	0	0	0.00131699	0	Firmicutes;Bacilli;Bacillales;Staphylococcaceae;Staphylococcus;;
unmapped 43		1.44083e-05	0	2.00559e-05	4.5398e-06	6.61194e-06	0.0171675	1.69306e-05	2.23999e-05	Firmicutes;Bacilli;Bacillales;Bacillaceae 2;Amphibacillus;;										5.65223e-05	0.000294083	3.64742e-05	1.72333e-05	0.000129104	0.000101222	1.05714e-05	0.00014153	Proteobacteria;Alphaproteobacteria;Rhodobacterales;Rhodobacteraceae;Labrenzia;;										1.50734e-05	0.000614867	5.45623e-06	2.74407e-05	5.43272e-05	0.000582299	2.35176e-05	0.000222902	Proteobacteria;Alphaproteobacteria;Rhizobiales;Rhodobiaceae;Anderseniella;;
unmapped 44		2.88166e-05	0	6.6853e-06	1.36194e-05	6.61194e-06	0.010468	0	5.59998e-06	Proteobacteria;Gammaproteobacteria;Pseudomonadales;Moraxellaceae;Acinetobacter;;										0	0.000161746	0	2.29777e-05	8.06901e-06	0.000327024	2.11428e-05	8.70957e-05	Proteobacteria;Alphaproteobacteria;Parvularculales;Parvularculaceae;Parvularcula;;										0.000243686	0.000244403	0.000167324	0.000193914	0.000206443	0.000177463	0.000159397	0.000201673	Proteobacteria;Gammaproteobacteria;Pseudomonadales;Moraxellaceae;Acinetobacter;;
unmapped 45		0	0	6.6853e-06	0	0	0.00658785	0	0	Proteobacteria;Gammaproteobacteria;Vibrionales;Vibrionaceae;Vibrio;;										0	0.000499941	1.21581e-05	1.14888e-05	3.2276e-05	0.000132367	0	5.44348e-05	Proteobacteria;Alphaproteobacteria;Rhodobacterales;Rhodobacteraceae;Labrenzia;;										0.000115563	0	0.000758416	0	0	0	0.000203819	0	Proteobacteria;Gammaproteobacteria;Gammaproteobacteria_incertae_sedis;Porticoccus;;;
unmapped 46		0	0	0	0	0	0.00697866	0	0	Actinobacteria;Actinobacteria;Actinobacteridae;Actinomycetales;Micrococcineae;Intrasporangiaceae;Ornithinimicrobium										5.65223e-05	0.000147042	3.64742e-05	0.000126377	0.000129104	7.00765e-05	2.11428e-05	7.62087e-05	Firmicutes;Bacilli;Bacillales;Bacillaceae 1;Aeribacillus;;										2.26101e-05	0	0.000189149	0	0	0	0.00133789	0	Proteobacteria;Betaproteobacteria;Burkholderiales;Oxalobacteraceae;Naxibacter;;
unmapped 47		9.36539e-05	0.000569975	0.000481341	0.000345025	0.000231418	0	0.000601038	0.000671998	Proteobacteria;Alphaproteobacteria;Caulobacterales;Hyphomonadaceae;Maricaulis;;										7.26715e-05	0.00017645	7.29483e-05	2.29777e-05	0.000145242	3.89314e-05	4.22855e-05	0.000130644	Proteobacteria;Alphaproteobacteria;Rhizobiales;Phyllobacteriaceae;Nitratireductor;;										0.000540129	0	0.000369205	0	0	0	4.44221e-05	0	Proteobacteria;Alphaproteobacteria;Rhizobiales;Brucellaceae;Daeguia;;
unmapped 48		0	0	0	0	3.30597e-06	0.00579229	0	0	Proteobacteria;Betaproteobacteria;Rhodocyclales;Rhodocyclaceae;Thauera;;																												0.000103001	0.000110625	0.000107306	0.000128056	0.000141251	0.000131248	6.27136e-05	0.000186813	Proteobacteria;Gammaproteobacteria;Oceanospirillales;Halomonadaceae;Halomonas;;
unmapped 49		0	0	0	0	1.32239e-05	0.00526191	8.46532e-06	5.59998e-06	Proteobacteria;Gammaproteobacteria;Oceanospirillales;Halomonadaceae;Halomonas;;																												0.000108026	7.71799e-06	0.000161868	0.000254283	0.000206443	7.39428e-06	7.05528e-05	0.000135864	Proteobacteria;Alphaproteobacteria;Rhizobiales;Rhodobiaceae;Parvibaculum;;
unmapped 50		0.000100858	0	0.000828977	0.000240609	0.000234724	0	0.000364009	0.000173599	Proteobacteria;Alphaproteobacteria;Caulobacterales;Hyphomonadaceae;Hellea;;																												0.000115563	0	0.00039103	0.000120739	0.00026077	0	7.8392e-05	0.000131618	Proteobacteria;Alphaproteobacteria;Rhodobacterales;Rhodobacteraceae;Albidovulum;;
unmapped 51		0	0	0	0	0	0.00794171	0	0	Firmicutes;Bacilli;Bacillales;Alicyclobacillaceae;Tumebacillus;;																												4.52201e-05	0	0.0001164	0	0	0	0.000864925	2.12288e-06	Proteobacteria;Gammaproteobacteria;Alteromonadales;Alteromonadaceae;Salinimonas;;
unmapped 52		0	0	0	0	0	0.00704845	0	0	TM7;TM7_genera_incertae_sedis;;;;;																												0	0.000409054	0	1.82938e-05	2.17309e-05	0.000364168	0	1.48601e-05	Proteobacteria;Alphaproteobacteria;Rhizobiales;Rhizobiaceae;Ensifer;;
unmapped 53		0	0	0	0	0	0.00425698	0	0	Proteobacteria;Gammaproteobacteria;Pseudomonadales;Moraxellaceae;Acinetobacter;;																												1.25611e-05	0	2.00062e-05	0.000201232	0.000347694	7.39428e-06	1.30653e-05	0.000371503	Proteobacteria;Alphaproteobacteria;Rhodospirillales;Rhodospirillaceae;Nisaea;;
unmapped 54		6.48373e-05	0	0.000287468	0.000149813	0.000281008	0	0.000279356	0.000235199	Proteobacteria;Alphaproteobacteria;Rhizobiales;Hyphomicrobiaceae;Cucumibacter;;
unmapped 55		0	0	0	0	0	0.00484319	0	0	Actinobacteria;Actinobacteria;Actinobacteridae;Actinomycetales;Micrococcineae;Promicromonosporaceae;Promicromonospora
unmapped 56		0.000345799	0	0.000615047	0.000177052	0.000350433	0	0.000490989	0.000369599	Proteobacteria;Alphaproteobacteria;Rhizobiales;Phyllobacteriaceae;Aminobacter;;
unmapped 57		0	0.00583129	0	0.000567475	7.27314e-05	0	0	5.03998e-05	Proteobacteria;Gammaproteobacteria;Chromatiales;Ectothiorhodospiraceae;Thiorhodospira;;
unmapped 58		0	0	0	0	0	0.00449426	0	0	Proteobacteria;Betaproteobacteria;Burkholderiales;Alcaligenaceae;Alcaligenes;;
unmapped 59		0.000288166	0	0.000133706	0	0	0	0.0010243	0	Proteobacteria;Deltaproteobacteria;Myxococcales;Nannocystineae;Nannocystaceae;Enhygromyxa;
unmapped 60		0	0	0	0	0	0.00318227	0	0	Proteobacteria;Alphaproteobacteria;Sphingomonadales;Sphingomonadaceae;Sphingomonas;;
unmapped 61		0	0	0	0	0	0.00177258	0	0	Proteobacteria;Alphaproteobacteria;Rhizobiales;Brucellaceae;Ochrobactrum;;
unmapped 62		0.000561923	0	0.000447915	0	0	0	7.61879e-05	0	Proteobacteria;Alphaproteobacteria;Rhodospirillales;Rhodospirillaceae;Nisaea;;
unmapped 63		0	0	0	0	0	0.00205173	0	0	Firmicutes;Bacilli;Bacillales;Bacillaceae 1;Bacillus;;
unmapped 64		0	0	0	0	0	0.00166092	0	0	Firmicutes;Bacilli;Bacillales;Alicyclobacillaceae;Alicyclobacillus;;
unmapped 65		0	0	0	0	0	0.00192611	0	0	Firmicutes;Bacilli;Bacillales;Bacillaceae 1;Geobacillus;;
unmapped 66		0	0	0	0.000404042	0.000112403	0	0	0.000195999	Proteobacteria;Gammaproteobacteria;Oceanospirillales;Oceanospirillaceae;Neptuniibacter;;
unmapped 67		7.20414e-06	0	0	4.5398e-06	3.30597e-06	0.00256815	0	0	Firmicutes;Bacilli;Bacillales;Bacillaceae 2;Paraliobacillus;;
unmapped 68		9.36539e-05	0	2.67412e-05	9.98756e-05	0.000161993	0	0.000177772	0.000179199	Proteobacteria;Gammaproteobacteria;Oceanospirillales;Oceanospirillaceae;Neptuniibacter;;
unmapped 69		5.76332e-05	0	5.34824e-05	0.000118035	0.000122321	0	5.92573e-05	0.0001512	Proteobacteria;Gammaproteobacteria;Oceanospirillales;Oceanospirillaceae;Neptuniibacter;;
unmapped 70		0	0	0	0	0	0.00150739	0	5.59998e-06	Proteobacteria;Gammaproteobacteria;Enterobacteriales;Enterobacteriaceae;Enterobacter;;
unmapped 71		0.000259349	0	2.67412e-05	0	0	0	0.000626434	0	Proteobacteria;Gammaproteobacteria;Chromatiales;Ectothiorhodospiraceae;Ectothiorhodosinus;;									average									average									average									average
										average	0.919588	0.994498	0.967485	0.986648	0.983564	0.995661	0.982641	0.97298	0.975383	0.99224	0.985869	0.987562	0.987466	0.98103	0.989816	0.991913	0.983408	0.987413	0.982541	0.969987	0.963679	0.983128	0.978053	0.983985	0.984978	0.978524	0.978109	0.975229	0.963875	0.965013	0.977007	0.966741	0.975288	0.969905	0.963858	0.969615	0.994408	0.990464	0.986679
	Sum of %read OTUs mapping to longer 16S	0.857084	0.859918	0.877519	0.975299	0.970924	0.00639245	0.847861	0.96967	0.795583
[truncated: 24 more columns]
