# Supplementary material for: Relative abundance of ‘Candidatus Tenderia electrophaga’ is linked to cathodic current in an aerobic biocathode community
Source: Microb Biotechnol. 2017 Jul 11;11(1):98–111. doi: 10.1111/1751-7915.12757 (PMC5743799; doi:10.1111/1751-7915.12757)
Supplement: Supplementary file 13 [file MBT2-11-98-s013.xlsx]

## Sheet: OTU to cluster scaling
Table S7 (Excel spreadsheet). Relative abundance estimates of the 20 most dominant bin genomes based on metagenomic sequencing and 16S rRNA gene sequencing. Relative abundance is given based on read coverage generated from metagenomic sequencing, relative abundance of each bin genome based on 16S OTU read copy number scaled by known or predicted 16S rRNA gene copy number, and average 16S OTU read…
		Relative abundance by WGS as reported								RNA copy estimate	Relative abundance by WGS scaled by RNA copy number aka genome abundance scaled by 16S rRNA gene copy number								Average Relative abundance from all 16S regions for OTUs that could be linked to a longer 16S sequence
16S ID# from in-house database	Bin genome ID (AMPHORA2)	1031813	2021213	2031813	2040813	3042313	4021213	4032113	4040813		1031813	2021213	2031813	2040813	3042313	4021213	4032113	4040813	1031813	2021213	2031813	2040813	3042313	4021213	4032113	4040813
1	Polymorphum gilvum	0.0681839	0.0948149	0.07262		0.0636323	0.0491322	0.0397842	0.0845962	3*	0.108437	0.169984	0.121305		0.140983	0.0904904	0.0630913	0.168042	0.13717	0.209193	0.135455	0.191571	0.150081	0.0967562	0.0697522	0.17817
2	Chromatiaceae	0.32047	0.444346	0.306338		0.581118	0.468693	0.144135	0.412167	1	0.169888	0.265541	0.17057		0.429172	0.287743	0.0761913	0.272909	0.151455	0.195794	0.150488	0.29395	0.412996	0.190717	0.0758561	0.246707
3	Marinobacter hydrocarbonoclasticus (represents both bin genomes)	0.259187	0.20373	0.191625		0.030719	0.198701	0.218185	0.0568081	3*	0.4122	0.365247	0.320091		0.0680606	0.365962	0.346006	0.112844	0.397051	0.398731	0.314392	0.142642	0.0866149	0.336545	0.379118	0.155808
4	Sphingomonadaceae	0.116011	0.0193848	0.197442		0.131381	0.0235375	0.175149	0.174521	2	0.122999	0.0231687	0.219872		0.194057	0.0289005	0.185172	0.231112	0.102151	0.0160987	0.175313	0.241424	0.170487	0.0178143	0.146701	0.200045
5	Thalassospira	0.0266737	0.0551448	0.0344157		0.00751471	0.107651	0.0928955	0.0141376	2	0.0282806	0.065909	0.0383255		0.0110996	0.132179	0.0982114	0.0187219	0.0262485	0.0545005	0.0337605	0.0129488	0.0102567	0.104044	0.0907101	0.0180123
6	Parvibacula lavamentivorans	0.0326189	0.0053794	0.0353377		0.0242529	0.00492757	0.0171454	0.0238204	1	0.017292	0.00321473	0.0196761		0.0179114	0.00302516	0.00906327	0.0157723	0.0238892	0.00398666	0.0249523	0.017853	0.0198824	0.00374426	0.0110213	0.018106
8	Alphaproteobacteria	0.0115321	1.18489e-05	0.0399142		1.94179e-05	9.5681e-06	0.0364586	1.43238e-05	2	0.0121525	1.41617e-05	0.0434822		2.86808e-05	1.17481e-05	0.0378161	1.89683e-05	0.0101029	0.000645813	0.037569	7.06146e-05	0.000126067	0.00101739	0.0354754	0.000180056
10	Alcanivorax borkumensis	0.0457302	1.18489e-05	0.0158751		3.88357e-05	1.91362e-05	0.0624969	2.86475e-05	2	0.048485	1.41618e-05	0.0176786		5.73625e-05	2.34964e-05	0.0660733	3.7937e-05	0.026479	5.95466e-05	0.00848377	0.000377695	0.00067203	0.00206651	0.0359577	0.00159414
11	Hyphomonas neptunium	0.000225599	0.07011	0.000217927		0.005437	0.0506822	0.000209391	0.00666056	1	0.000119595	0.0418977	0.000121342		0.00401537	0.0311151	0.000110686	0.00441017	0.000139979	0.0148074	0.000315788	0.00223336	0.00343708	0.011816	0.000448642	0.00618393
12	Alkanivorax borkumensis	0.0432088	0.00172994	0.0197475		0.0264083	0.00199016	0.0452653	0.0387745	2	0.0458117	0.00206762	0.0219909		0.0390065	0.00244362	0.0478556	0.0513477	0.0483538	0.0134941	0.0221467	0.00540506	0.0304666	0.0182186	0.0600641	0.0373206
13	Beggiatoa_alba	0.00427311	2.36978e-05	0.0274253		0.0155731	1.91362e-05	0.0912081	0.0523677	1	0.00226526	1.41618e-05	0.0152705		0.0115012	1.17482e-05	0.0482137	0.0346744	0.000981722	1.05082e-05	0.0068298	0.0228635	0.00631186	1.2062e-05	0.0208282	0.0199045
14	Muricauda ruestringensis	0.0171455	0.00258306	0.00606843		0.000757296	0.000717607	0.0168251	0.00222019	1	0.00908918	0.00154364	0.00337891		0.000559284	0.000440557	0.00889398	0.00147006	0.00542037	0.000810996	0.00220847	0.000618858	0.000351403	0.000123429	0.00554418	0.00131594
19	Phycisphaera	0.000862584	0.00360207	0.0101588		0.0473407	0.000210498	0.00530867	0.0480133	1	0.000457273	0.00215259	0.00565641		0.0349624	0.00012923	0.00280623	0.0317912	5.30845e-05	0.000242498	0.000774951	0.00173844	0.0029821	8.23619e-06	0.00380528	0.00542506
Unmapped		0.0258908	0.0684867	0.019647		0.0423892	0.0616951	0.00755038	0.0554187	1	0.0137252	0.0409276	0.0109395		0.0313056	0.0378762	0.00399122	0.0366946
Unmapped		0.0218964	0.0154391	0.0106281		0.00180586	0.0204087	0.0278859	0.00232045	1	0.0116077	0.00922641	0.00591777		0.00133368	0.0125294	0.0147408	0.00153645
Unmapped		1.32705e-05	0	3.35272e-05		0	0	2.46342e-05	1.43238e-05	1	7.03497e-06	0	1.8668e-05		0	0	1.30219e-05	9.48425e-06
Unmapped		0.00418021	0.0121688	0.00668868		0.0143886	0.00934803	0.00607233	0.0128055	1	0.00221602	0.00727208	0.00372427		0.0106264	0.00573899	0.00320991	0.00847892
Unmapped		0.00110145	0.000189582	0.00415738		0.00332045	0.00015309	0.0111223	0.00653164	1	0.000583903	0.000113294	0.00231484		0.00245225	9.39855e-05	0.0058794	0.00432482
Unmapped		0.000796231	0.00284374	0.0016596		0.00390299	0.00210498	0.00227866	0.00878047	1	0.000422098	0.00169942	0.000924068		0.00288246	0.0012923	0.00120453	0.00581384
* indicates genome copy number is known from isolate
